# Supplementary material for: On Expression Patterns and Developmental Origin of Human Brain Regions
Source: PLoS Comput Biol. 2016 Aug 26;12(8):e1005064. doi: 10.1371/journal.pcbi.1005064 (PMC5001727; doi:10.1371/journal.pcbi.1005064)
Supplement: S1 Table — Sensitivity to the number of regions in the ontology tree depth was assessed by using two ontologies with different resolutions: A fine-resolution ontology that contained 414 regions and a coarse-resolution ontology of 16 gross regions. Sensitivity to the number of available samples was assessed by computing the BRO score using random subsets of 500 samples. (XLS) [file pcbi.1005064.s001.xls]

## Sheet: Sheet1
	414 regions	16 regions
All 3702 samples	0.94	0.98
Subsampling a set of 500 samples	76% ± 4%	86% ± 2%
