# Supplementary material for: On Expression Patterns and Developmental Origin of Human Brain Regions
Source: PLoS Comput Biol. 2016 Aug 26;12(8):e1005064. doi: 10.1371/journal.pcbi.1005064 (PMC5001727; doi:10.1371/journal.pcbi.1005064)
Supplement: S2 Table — (XLS) [file pcbi.1005064.s002.xls]

## Sheet: Sheet1
Gross region name in the ontology	Gross region symbol in the ontology
Frontal Lobe	FL
Cingulate gyrus	CgG
hippocampal formation	HiF
parahippocampal gyrus	PHG
Occipital Lobe	OL
Parietal Lobe	PL
Temporal Lobe	TL
Amygdala	Amg
Basal Forebrain	BF
Striatum	Str
Hypothalamus	Hy
Dorsal Thalamus	DT
Mesencephalon	MES
Cerebellar Cortex	CbCx
Pontine Tegmentum	PTg
Myelencephalon	MY
