# Supplementary material for: On Expression Patterns and Developmental Origin of Human Brain Regions
Source: PLoS Comput Biol. 2016 Aug 26;12(8):e1005064. doi: 10.1371/journal.pcbi.1005064 (PMC5001727; doi:10.1371/journal.pcbi.1005064)
Supplement: S3 Table — Mapping the notation of regions in Kang-2011 and in the Allen Institute region ontology ABA6-2013 [5,6]. (XLS) [file pcbi.1005064.s003.xls]

## Sheet: Sheet1
Region name in Kang-2011	Region symbol in Kang ontology	Region name in ABA ontology	Region symbol in ABA ontology
primary auditory (A1) cortex	A1C	primary auditory cortex (core)	A1C
amygdala	AMY	amygdaloid complex	AMY
cerebellar cortex	CBC	cerebellar cortex	CBC
dorsolateral prefrontal cortex	DFC	dorsolateral prefrontal cortex	DFC
hippocampus	HIP	hippocampus (hippocampal formation)	HIP
posterior inferior parietal cortex	IPC	posteroventral (inferior) parietal cortex	IPC
inferior temporal cortex	ITC	inferolateral temporal cortex (area TEv, area 20)	ITC
primary motor (M1) cortex	M1C	primary motor cortex (area M1, area 4)	M1C
mediodorsal nucleus of the thalamus	MD	mediodorsal nucleus of thalamus	MD
medial prefrontal cortex	MFC	frontal polar cortex (area 10)	A10
orbital prefrontal cortex	OFC	orbital frontal cortex	OFC
primary somatosensory (S1) cortex	S1C	primary somatosensory cortex (area S1, areas 3,1,2)	S1C
superior temporal cortex	STC	superolateral temporal cortex	SLTC
striatum	STR	striatum	STR
primary visual (V1) cortex	V1C	primary visual cortex (striate cortex, area V1/17)	V1C
ventrolateral prefrontal cortex	VFC	ventrolateral prefrontal cortex	VFC
