# Supplementary material for: On Expression Patterns and Developmental Origin of Human Brain Regions
Source: PLoS Comput Biol. 2016 Aug 26;12(8):e1005064. doi: 10.1371/journal.pcbi.1005064 (PMC5001727; doi:10.1371/journal.pcbi.1005064)
Supplement: S4 Table — Enrichment was computed using mGH [35] testing for enriched biological processes using the full ranked list of BRO-score genes. All top processes are brain-related, with high enrichment for cell signaling and neural development. (XLS) [file pcbi.1005064.s004.xls]

## Sheet: Enriched GO biological proc
ID	Name	p-value	FDR q-value
GO:0007268	synaptic transmission	4.6e-50	6.31e-46
GO:0007267	cell-cell signaling	1.87e-37	1.28e-33
GO:0044700	single organism signaling	3.74e-36	1.71e-32
GO:0023052	signaling	5.6e-36	1.92e-32
GO:0007154	cell communication	5.14e-27	1.41e-23
GO:0051960	regulation of nervous system development	3.24e-22	7.41e-19
GO:0044708	single-organism behavior	4.65e-21	9.11e-18
GO:0007610	behavior	5.15e-21	8.83e-18
GO:0050767	regulation of neurogenesis	1.14e-18	1.74e-15
GO:0045664	regulation of neuron differentiation	2.3e-17	3.15e-14
