# Supplementary material for: On Expression Patterns and Developmental Origin of Human Brain Regions
Source: PLoS Comput Biol. 2016 Aug 26;12(8):e1005064. doi: 10.1371/journal.pcbi.1005064 (PMC5001727; doi:10.1371/journal.pcbi.1005064)
Supplement: S1 Data — The table containt: Gene symbo, Gene Entrez-ID, BRO score that is the product of the BRO of ABA6-2013 and Kang-2011, BRO score computed from the ABA6-2013 dataset, BRO score computed from the Kang-2011 dataset. A mark per gene which indicates it involvment in one of these 11 classes: cell-cell signaling, synaptic transmission, neuron differentiation, neuron projection development, generation of neurons, axon development, neuron development, schizophrenia, autistic disorder, seizures,epilepsy, substance related disorders. (CSV) [file pcbi.1005064.s017.csv]

symbol	entrez	BRO-score (product)	BRO-score (ABA6-2013)	BRO-score (Kang-2011)	cell-cell signaling	synaptic transmission	neuron differentiation	neuron projection development	generation of neurons	axon development	neuron development	schizophrenia	autistic disorder	seizures	epilepsy	substance related disorders
RGS4	5999	0.488049	0.652636	0.747812								X
FAM81A	145773	0.467158	0.724352	0.644932
ENC1	8507	0.438252	0.691819	0.633477			X	X	X		X
CREG2	200407	0.436582	0.700807	0.622971
SATB2	23314	0.435	0.581062	0.74863			X		X
NGEF	25791	0.417675	0.651168	0.641425			X	X	X		X
LDB2	9079	0.415324	0.657162	0.631997
RASGRF2	5924	0.415122	0.626391	0.66272	X	X
FEZF2	55079	0.410485	0.636486	0.644924			X	X	X	X	X
EXTL1	2134	0.4058	0.668326	0.607189
CCK	885	0.40563	0.672092	0.603533			X	X	X	X	X
CAMK2A	815	0.399536	0.620745	0.643639	X	X
ANO3	63982	0.399186	0.684272	0.583373
GDA	9615	0.394271	0.650489	0.606115
HTR2A	3356	0.38662	0.611042	0.632723	X	X						X	X
NRGN	4900	0.3803	0.708312	0.536911								X
TMEM155	132332	0.380025	0.63148	0.601801
NEUROD1	4760	0.37873	0.659758	0.574044	X		X		X
HTR4	3360	0.378619	0.626903	0.603951	X	X
KALRN	8997	0.37535	0.609181	0.616155			X	X	X	X	X
C1orf115	79762	0.374453	0.572822	0.653698
LZTS1	11178	0.373853	0.693134	0.539366	X	X	X	X	X		X
LMO4	8543	0.372981	0.555422	0.671527			X		X
CHN1	1123	0.36753	0.609439	0.603062			X	X	X	X	X
LHX2	9355	0.367518	0.685657	0.536008			X	X	X	X	X
PLK2	10769	0.366704	0.67207	0.545633	X	X	X	X	X		X
CPNE5	57699	0.365982	0.59572	0.614353
CDH9	1007	0.359851	0.64221	0.560333									X
LRRC8B	23507	0.359211	0.578198	0.62126
PDE2A	5138	0.358873	0.693773	0.517278
KCNQ5	56479	0.358338	0.61034	0.587111	X	X
SLC30A3	7781	0.356633	0.622532	0.572875
KCNT2	343450	0.356097	0.585124	0.608583
KCNIP3	30818	0.355048	0.666707	0.53254
SHC3	53358	0.35425	0.58122	0.609494	X	X
NLK	51701	0.353651	0.532578	0.664037
CCDC3	83643	0.351023	0.583409	0.601676
ACTN2	88	0.350505	0.583353	0.600845	X	X
DGKB	1607	0.350084	0.636756	0.549794
ATRNL1	26033	0.345788	0.582991	0.593128
KCNS2	3788	0.345749	0.547582	0.631411	X	X
C8orf46	254778	0.344717	0.556084	0.619901
DLGAP2	9228	0.343805	0.641472	0.535963	X	X							X
MEF2C	4208	0.341884	0.502181	0.680799	X	X	X	X	X		X		X		X
BCL11B	64919	0.341326	0.635931	0.536734			X	X	X	X	X
ADCY2	108	0.340163	0.561361	0.605961	X	X
CACNG3	10368	0.339701	0.64107	0.529896	X	X
TBR1	10716	0.337392	0.501855	0.672291			X	X	X	X	X
MATK	4145	0.334424	0.610134	0.548116
BCL11A	53335	0.333857	0.622652	0.536186			X	X	X	X	X
FOXG1	2290	0.333019	0.644042	0.517076			X	X	X	X	X			X
KCNV1	27012	0.331438	0.660362	0.501903	X	X
FLRT2	23768	0.330041	0.570198	0.578818			X	X	X	X	X
LHX6	26468	0.329345	0.674423	0.488336			X		X		X
CHRM3	1131	0.328829	0.642334	0.511929	X	X
PRKCB	5579	0.328669	0.549208	0.598442	X	X							X
AGBL4	84871	0.324992	0.609825	0.532926												X
TSHZ3	57616	0.324045	0.528766	0.612832
RND1	27289	0.323031	0.492237	0.65625			X	X	X	X	X
NETO1	81832	0.321709	0.599432	0.53669	X	X
SLITRK1	114798	0.320983	0.605467	0.530141			X	X	X	X	X
SEMA5B	54437	0.320519	0.613865	0.522132
THRB	7068	0.318896	0.537477	0.593319
TESPA1	9840	0.318281	0.456482	0.697248
KCNC2	3747	0.317156	0.558762	0.567605	X	X
PLCB4	5332	0.316568	0.511824	0.618508
RSPO2	340419	0.31502	0.53654	0.587132
ICAM5	7087	0.314237	0.656534	0.47863
SYT16	83851	0.31276	0.587793	0.532092
CHD5	26038	0.31265	0.562115	0.556202			X		X
CHRM1	1128	0.311902	0.613588	0.508326	X	X								X	X
LRRTM4	80059	0.311267	0.56388	0.552009
GFRA2	2675	0.311203	0.522257	0.595881
TMEM178A	130733	0.311136	0.53295	0.583799
CADPS2	93664	0.311054	0.499415	0.622837	X	X							X			X
RORB	6096	0.310405	0.473294	0.655839			X		X		X
ZIC1	7545	0.30854	0.544234	0.566925
ZNF238	10472	0.308223	0.5358	0.575259
ACTN1	87	0.306719	0.565569	0.54232
CNIH3	149111	0.306088	0.597268	0.512481	X	X
PVRL3	25945	0.305714	0.586535	0.521221
SATB1	6304	0.305204	0.461517	0.661305
KCNS1	3787	0.30476	0.519503	0.586637	X	X
DLX1	1745	0.304379	0.597744	0.509212			X		X				X
CACNA2D3	55799	0.304279	0.539627	0.56387
KCNH3	23416	0.304272	0.550409	0.552811	X	X
VIP	7432	0.303475	0.561053	0.540902									X
FHL2	2274	0.302986	0.545671	0.555255
ZIC4	84107	0.302395	0.616875	0.490204
ZFHX3	463	0.302352	0.549677	0.550053			X		X
CDH13	1012	0.301692	0.514276	0.586635												X
RFTN1	23180	0.301656	0.513336	0.587638
FAM19A1	407738	0.300022	0.530775	0.565252
SERPINI1	5274	0.298155	0.504833	0.590602
MKL2	57496	0.297282	0.603631	0.492489
SIPA1L2	57568	0.296802	0.502065	0.591161
FAM19A2	338811	0.296191	0.551515	0.53705
AK5	26289	0.296042	0.641421	0.461541
B3GALT2	8707	0.295708	0.554846	0.532955
LMO3	55885	0.294584	0.606077	0.486051
NCALD	83988	0.294575	0.573257	0.513861	X	X
HS3ST2	9956	0.294554	0.543839	0.54162
ST6GALNAC5	81849	0.292632	0.542573	0.539342
PLCB1	23236	0.29205	0.621259	0.470094	X	X						X
EMX1	2016	0.290519	0.602014	0.482578			X	X	X		X
SORCS1	114815	0.289254	0.506538	0.571041
KCNG3	170850	0.289088	0.545422	0.530026	X	X
KCNN1	3780	0.288214	0.510499	0.564574	X	X
CHRNA3	1136	0.287818	0.502759	0.572477	X	X	X	X	X		X			X
MYT1	4661	0.287166	0.550249	0.521883
RIMBP2	23504	0.286901	0.570357	0.50302
CPNE4	131034	0.285414	0.597183	0.477935
TMEM132D	121256	0.284569	0.494029	0.576017
FAM211A	388341	0.283356	0.609506	0.464894
RNF152	220441	0.283215	0.55527	0.510049
POU6F2	11281	0.282598	0.449024	0.62936									X
CTXN1	404217	0.281858	0.564615	0.499204
LNX1	84708	0.281796	0.529674	0.532018
KCNJ4	3761	0.281677	0.544506	0.517306	X	X
EPHB6	2051	0.281556	0.481957	0.584194	X
RXFP1	59350	0.280551	0.457883	0.612715
EGR3	1960	0.280431	0.608693	0.46071	X	X
CAMK1G	57172	0.280359	0.549061	0.510617
ZIC3	7547	0.27821	0.509548	0.545994
KHDRBS3	10656	0.277954	0.455968	0.60959
SEMA4G	57715	0.277589	0.558535	0.496994
CDH23	64072	0.276645	0.512914	0.539359			X		X		X
DRP2	1821	0.275639	0.529476	0.520588
PTPRT	11122	0.275169	0.462352	0.59515
FAM5B	57795	0.273909	0.578931	0.473129
SLIT1	6585	0.273339	0.528795	0.516909	X	X	X	X	X	X	X
BAI2	576	0.272794	0.58331	0.467666
CLSTN2	64084	0.27177	0.500128	0.543401
PART1	25859	0.271392	0.451305	0.601348
LAMP5	24141	0.27117	0.460966	0.588265
LRRC7	57554	0.271053	0.600829	0.451131			X	X	X		X
ETS2	2114	0.270513	0.51863	0.521591
CBLN2	147381	0.270245	0.439985	0.614213	X	X
LMO7	4008	0.270177	0.50908	0.530715
PTPRK	5796	0.270079	0.466937	0.578405			X	X	X		X
DRD1	1812	0.269795	0.527736	0.51123	X	X	X		X		X	X	X
C2orf55	343990	0.26904	0.540974	0.497325
TPD52L1	7164	0.268937	0.508302	0.529089
SYTL2	54843	0.268461	0.441188	0.608495
DAO	1610	0.266503	0.570392	0.467227								X	X
PCDH7	5099	0.265821	0.524813	0.506505
OSBPL3	26031	0.265318	0.506696	0.523624
MLIP	90523	0.264522	0.409421	0.646089
SPARCL1	8404	0.263704	0.492573	0.53536											X
KCTD17	79734	0.262779	0.565534	0.464657
LRRC4C	57689	0.262367	0.53357	0.491721			X	X	X	X	X
MICAL2	9645	0.262344	0.485599	0.540247
TESC	54997	0.261827	0.539222	0.485564
ARHGAP32	9743	0.261339	0.481818	0.542403
SLC17A6	57084	0.260836	0.515631	0.505858	X	X
CHRD	8646	0.260687	0.542795	0.480269
RCAN3	11123	0.258345	0.58032	0.445176
PCSK1	5122	0.258309	0.481328	0.536659	X
KCNA4	3739	0.257353	0.51331	0.50136	X	X
GRIA3	2892	0.256465	0.513687	0.499263	X	X
GRM4	2914	0.256144	0.513725	0.498602	X	X
WSCD2	9671	0.25569	0.490045	0.521768
CABP1	9478	0.255489	0.451456	0.565922
KCNH5	27133	0.254963	0.434743	0.586468	X	X
PCDH8	5100	0.254094	0.533277	0.476477	X	X
AKAP5	9495	0.253825	0.550197	0.461335	X	X	X	X	X		X
MOXD1	26002	0.253775	0.599911	0.423021
MYO5B	4645	0.253353	0.533139	0.475209
NREP	9315	0.252885	0.514334	0.491675			X	X	X	X	X
PDE8B	8622	0.252668	0.506902	0.498456	X
MAB21L1	4081	0.251357	0.546591	0.459862
CDH6	1004	0.250974	0.454064	0.552729
DHRS13	147015	0.25069	0.554189	0.452354
HS6ST3	266722	0.250016	0.533595	0.468549
SYNE4	163183	0.249157	0.617739	0.403337
FLT3	2322	0.248972	0.478213	0.520629
CSMD1	64478	0.248896	0.495758	0.502053												X
CHGA	1113	0.248723	0.43791	0.567978
ARNT2	9915	0.248574	0.547001	0.45443
KIAA1522	57648	0.247975	0.52379	0.473424
OLFM1	10439	0.247714	0.501245	0.494197					X
MCHR2	84539	0.247097	0.387747	0.637265
MEGF11	84465	0.246586	0.450238	0.54768
NEFL	4747	0.245111	0.472727	0.518505	X	X	X	X	X	X	X
NEUROD6	63974	0.245088	0.483769	0.506623
KIAA1324	57535	0.244959	0.476982	0.513561
TC2N	123036	0.244573	0.436156	0.560747
INADL	10207	0.243715	0.568054	0.429036												X
ZDHHC22	283576	0.243077	0.425264	0.571591
LPHN2	23266	0.242764	0.46373	0.523504
TMEM241	85019	0.242712	0.515504	0.470825
NECAB1	64168	0.242416	0.579003	0.418678
C9orf91	203197	0.24178	0.460319	0.525245
PTPN5	84867	0.240604	0.380514	0.632313
ZFHX4	79776	0.240313	0.472395	0.508712
R3HDM1	23518	0.240124	0.394489	0.608698
SERTM1	400120	0.239474	0.485493	0.493259
PELI2	57161	0.238594	0.515924	0.46246
RASD2	23551	0.238572	0.460157	0.518457	X	X
PALM2-AKAP2	445815	0.238059	0.547226	0.435029
TAC1	6863	0.237824	0.551727	0.431053	X	X						X
TAC3	6866	0.236528	0.627177	0.377131
KCNK2	3776	0.23537	0.511161	0.460463	X	X
EBF1	1879	0.235044	0.544107	0.431982
NTN4	59277	0.234651	0.559766	0.419195			X	X	X	X	X
SALL2	6297	0.234583	0.499737	0.469413
SMYD2	56950	0.234427	0.454259	0.516064
KRT31	3881	0.234036	0.505779	0.462723
PKIB	5570	0.234033	0.576433	0.406002
HSPA12A	259217	0.233771	0.479086	0.487951												X
LOC285696	285696	0.233181	0.458409	0.508674
PPP1R17	10842	0.233175	0.462067	0.504634
GABRA4	2557	0.233058	0.491006	0.474653	X	X							X
NPY	4852	0.232996	0.6154	0.37861	X	X	X	X	X		X			X		X
CCNG2	901	0.232848	0.528046	0.440961
SEL1L3	23231	0.232292	0.51102	0.454564
LOC150622	150622	0.231893	0.531195	0.436549
CAMK2N1	55450	0.230964	0.508453	0.454248
TMTC1	83857	0.230825	0.475086	0.485859
SCN3B	55800	0.230596	0.518556	0.444689	X		X	X	X	X	X
KCNB1	3745	0.230032	0.541388	0.424892	X	X
IRX3	79191	0.229659	0.520796	0.440976			X		X
KIAA1217	56243	0.229262	0.45444	0.504492
STX1A	6804	0.22889	0.478717	0.478132	X	X							X
CA12	771	0.227605	0.367152	0.61992
CNTLN	54875	0.227158	0.520409	0.436499
MAPK10	5602	0.226333	0.507705	0.445795
KCNQ3	3786	0.225681	0.550019	0.410315	X	X	X	X	X	X	X
JAKMIP1	152789	0.225662	0.528461	0.427017									X
MMD	23531	0.225576	0.559244	0.403359
ATP2A3	489	0.225533	0.477329	0.47249
RGS14	10636	0.225338	0.518487	0.434606	X	X			X
CDH4	1002	0.225136	0.459021	0.490469			X	X	X	X	X
FBXW7	55294	0.225113	0.423248	0.53187
MUM1L1	139221	0.224474	0.51517	0.435728
KHDRBS2	202559	0.224409	0.530701	0.422854
PSD	5662	0.224254	0.5686	0.394397			X		X
CRHBP	1393	0.223907	0.508043	0.440724	X	X
SYTL5	94122	0.223809	0.464157	0.482185
KCNAB2	8514	0.223752	0.48193	0.464282	X	X									X
NELL1	4745	0.223465	0.461867	0.483829
ZFPM2	23414	0.223388	0.471732	0.47355
HTR2C	3358	0.223259	0.477914	0.467154	X	X
PTPRO	5800	0.223221	0.4925	0.453242			X	X	X	X	X
CAP2	10486	0.222914	0.504226	0.442092			X	X	X	X	X
OTX2	5015	0.222694	0.402883	0.552752			X	X	X	X	X
RASAL2	9462	0.222506	0.559412	0.39775
VWA5A	4013	0.222312	0.482222	0.461016
DCLK1	9201	0.221556	0.476298	0.465163			X	X	X	X	X
NEUROD2	4761	0.221259	0.497004	0.445185	X	X	X		X		X
SOGA2	23255	0.220951	0.448727	0.492395
KCNK1	3775	0.220718	0.431344	0.511699	X	X
PEX5L	51555	0.220385	0.440778	0.49999	X
TSPAN18	90139	0.220128	0.3994	0.551147								X
SLITRK6	84189	0.220096	0.408251	0.53912			X	X	X	X	X
CBLN1	869	0.220076	0.545139	0.403706	X	X	X		X
STXBP6	29091	0.219819	0.515274	0.426605									X
RNF122	79845	0.219396	0.54907	0.399578
TOX	9760	0.218747	0.440573	0.496506
SNCAIP	9627	0.218114	0.405095	0.538427	X	X
CAMK4	814	0.217693	0.501459	0.434119	X	X
CA8	767	0.217389	0.480015	0.45288
NELL2	4753	0.217213	0.446822	0.48613
RAB37	326624	0.216668	0.404406	0.535768
NUAK1	9891	0.216429	0.382589	0.565696
NDFIP2	54602	0.21621	0.504088	0.428913
KCTD1	284252	0.215808	0.508721	0.424216
OPN3	23596	0.215708	0.448698	0.480741
SCG2	7857	0.215656	0.473337	0.455608
FAM212B	55924	0.21546	0.46663	0.461737
FOXP1	27086	0.21533	0.481516	0.447193
SLC17A7	57030	0.215291	0.450386	0.478015	X	X								X
EFHD2	79180	0.215279	0.445861	0.482838
ADRBK2	157	0.21496	0.473508	0.453974
PDE1B	5153	0.214834	0.429222	0.500519	X	X
VSTM2A	222008	0.214611	0.427687	0.501793
CDC42SE2	56990	0.214578	0.450398	0.47642
PDE3A	5139	0.214478	0.356718	0.601252
LRFN5	145581	0.214351	0.404985	0.529283
PKNOX2	63876	0.214089	0.419543	0.510291
FZD7	8324	0.213885	0.425603	0.502545			X	X	X	X	X
FAM46A	55603	0.213602	0.520839	0.410112
PPFIBP1	8496	0.213285	0.434446	0.490936
DCX	1641	0.213252	0.498488	0.427796			X	X	X	X	X
SLC44A5	204962	0.213014	0.517817	0.411368
LY86-AS1	285780	0.212823	0.472351	0.450562
TRIM36	55521	0.212765	0.478812	0.444359
PRKG2	5593	0.212454	0.422081	0.503349
DENND3	22898	0.211976	0.547731	0.387008
GNAL	2774	0.211795	0.463074	0.457367	X	X
ARF3	377	0.211634	0.522026	0.40541
ZFAND4	93550	0.211388	0.463223	0.456342
SLIT2	9353	0.211311	0.468708	0.450836			X	X	X	X	X
STAT6	6778	0.211213	0.486446	0.434196
GCNT4	51301	0.210922	0.402756	0.523696
CPNE7	27132	0.210653	0.478483	0.440252
SHF	90525	0.210298	0.482852	0.435532
LINGO1	84894	0.209887	0.507973	0.413185			X	X	X	X	X
PRDM8	56978	0.209835	0.466054	0.450238			X	X	X	X	X
DIAPH2	1730	0.209197	0.386459	0.541317
PDE9A	5152	0.208483	0.376535	0.553688
LOC158696	158696	0.208404	0.540743	0.385403
PGM2L1	283209	0.208329	0.49668	0.419444
INPP5A	3632	0.208243	0.395409	0.526652								X
CAMKV	79012	0.208036	0.547127	0.380233
GRID2	2895	0.206635	0.501451	0.412074	X	X	X	X	X		X
CSGALNACT1	55790	0.206201	0.537649	0.383523
SERPINF1	5176	0.205741	0.465786	0.441708			X	X	X		X
SSTR1	6751	0.204739	0.480831	0.425802	X	X
CHML	1122	0.204399	0.383209	0.533387
LEMD1	93273	0.204013	0.469742	0.434308
LIPG	9388	0.204003	0.38039	0.536299
DLC1	10395	0.202188	0.461618	0.437999
CIT	11113	0.202127	0.398966	0.506628			X	X	X		X
KLHDC8A	55220	0.202006	0.386267	0.522971
FAM49A	81553	0.201961	0.551374	0.366287
PRICKLE1	144165	0.201957	0.482159	0.418858
LRCH1	23143	0.20188	0.45349	0.44517
DLGAP1	9229	0.201742	0.409968	0.492093	X	X
OSBPL10	114884	0.201691	0.434813	0.463857
KCNB2	9312	0.201431	0.482006	0.417901	X	X
ATCAY	85300	0.201114	0.443857	0.453105			X	X	X		X
FRAS1	80144	0.200911	0.42715	0.470352
C14orf162	56936	0.200836	0.514515	0.390341
DPP10	57628	0.199703	0.412688	0.483909
HPCA	3208	0.199328	0.331308	0.601639
HRH2	3274	0.198506	0.490567	0.404645	X	X
EML1	2009	0.19849	0.495129	0.400885					X
PGAM2	5224	0.198338	0.506287	0.39175
EYA1	2138	0.19825	0.426995	0.464292			X		X
ARHGEF10L	55160	0.198204	0.439907	0.450559
BSPRY	54836	0.19772	0.400412	0.493792
PTPN3	5774	0.197288	0.436671	0.451801
SEMA3A	10371	0.196915	0.35646	0.552418			X	X	X	X	X
TOX2	84969	0.196578	0.52602	0.373708
DIRAS3	9077	0.195845	0.423267	0.462698
KLF5	688	0.195714	0.436315	0.448562
CTNNA2	1496	0.19561	0.474593	0.412163	X	X	X	X	X	X	X
RAB40B	10966	0.194559	0.417636	0.465858
FXYD7	53822	0.194559	0.541284	0.359439
CACNB1	782	0.194436	0.496106	0.391923			X	X	X	X	X
CNTNAP2	26047	0.194086	0.446797	0.434395			X	X	X		X	X	X		X
ABHD12B	145447	0.19387	0.429646	0.451232
MGAT5B	146664	0.193794	0.448309	0.432277
BASP1	10409	0.193706	0.507184	0.381924
GPRIN3	285513	0.19358	0.409273	0.472985
RBM24	221662	0.193573	0.471653	0.410413
DCC	1630	0.193387	0.327052	0.591303			X	X	X	X	X
RASAL1	8437	0.192553	0.523071	0.36812
TGFBR1	7046	0.192452	0.434227	0.443206			X		X
LRRTM1	347730	0.192238	0.496226	0.387401	X	X
SYT5	6861	0.192142	0.56134	0.342291	X	X
GNG13	51764	0.191541	0.431095	0.444313
NPY5R	4889	0.190717	0.502253	0.379723	X	X
AHNAK2	113146	0.190477	0.369755	0.515144
GPR88	54112	0.190464	0.451149	0.422176
ETV1	2115	0.190416	0.505911	0.376382			X	X	X	X	X
BEND5	79656	0.190405	0.524231	0.363209
MCTP1	79772	0.190311	0.429974	0.44261
BCAT1	586	0.189735	0.46713	0.406172
PRICKLE2	166336	0.189665	0.500312	0.379094			X	X	X		X
CECR2	27443	0.189536	0.442297	0.428527			X		X		X
CXCL14	9547	0.189398	0.479098	0.395322	X											X
HERC6	55008	0.189242	0.441933	0.428215
EPB41	2035	0.188366	0.46154	0.408124
SHROOM2	357	0.18828	0.443088	0.424927
CACNA1E	777	0.187661	0.373931	0.50186	X	X
NTNG1	22854	0.187631	0.385883	0.486239			X	X	X	X	X	X
WLS	79971	0.187589	0.393352	0.4769
TMEM196	256130	0.187574	0.415801	0.451114
HRH1	3269	0.187559	0.58321	0.321597	X	X						X
ATP8A1	10396	0.186822	0.378761	0.493244
KCNMA1	3778	0.186675	0.438762	0.425458	X	X	X		X				X
GRIA2	2891	0.186624	0.406483	0.459117	X	X
TIAM1	7074	0.18635	0.403567	0.461758			X	X	X	X	X
CELF1	10658	0.186347	0.4301	0.433265
PARM1	25849	0.186241	0.419013	0.444475
ADRB1	153	0.186235	0.533479	0.349096	X	X
NPTX2	4885	0.186235	0.571632	0.325795	X	X
PCDH20	64881	0.186162	0.506575	0.367491
GTDC1	79712	0.186075	0.487988	0.38131
MST4	51765	0.185873	0.419888	0.442673
DGAT2	84649	0.185743	0.499063	0.372183
RARB	5915	0.185644	0.339013	0.547601			X		X
MAPK13	5603	0.185444	0.350218	0.52951
PCBP3	54039	0.185384	0.392835	0.471913
PRKCA	5578	0.185361	0.402534	0.460484	X	X	X	X	X	X	X
MYO1B	4430	0.185338	0.433507	0.427531
CCND2	894	0.185209	0.327681	0.565211
ZIC2	7546	0.1852	0.417236	0.443874			X	X	X	X	X
GABRA2	2555	0.185114	0.473377	0.39105	X	X							X
EFNB3	1949	0.185037	0.483488	0.382712	X		X	X	X	X	X
CBLN4	140689	0.184767	0.399612	0.462366
CRLF1	9244	0.184428	0.43719	0.421849
IDS	3423	0.184373	0.465601	0.395989
NCAM2	4685	0.184056	0.449908	0.409097			X	X	X	X	X
ERC2	26059	0.183443	0.382625	0.479433
FABP3	2170	0.183378	0.466958	0.392708
KCNF1	3754	0.18317	0.526497	0.347903	X	X
PARP8	79668	0.183169	0.419947	0.436173
CDH22	64405	0.183072	0.375902	0.487021
TNFAIP8L3	388121	0.182924	0.474494	0.385515
PCDH10	57575	0.182275	0.43143	0.42249									X
COL25A1	84570	0.181918	0.375965	0.483869
SMAD3	4088	0.181897	0.514803	0.353334
RASL10A	10633	0.181799	0.603152	0.301415
RAB27B	5874	0.181731	0.451703	0.402325
NPTX1	4884	0.181596	0.387667	0.468434	X	X	X	X	X	X	X
PDZD2	23037	0.181195	0.386699	0.468568
ABR	29	0.180824	0.493524	0.366393
SHROOM3	57619	0.180779	0.399338	0.452697
C15orf27	123591	0.180657	0.405062	0.445998
SORBS2	8470	0.180573	0.402302	0.44885
YJEFN3	374887	0.180391	0.439178	0.410747
ZMAT4	79698	0.180353	0.427105	0.422268
LY6H	4062	0.180223	0.495645	0.363612
ADAMTS3	9508	0.18012	0.423562	0.425251								X
PPFIA2	8499	0.179951	0.371255	0.484711
CDKL5	6792	0.179839	0.554812	0.324145			X	X	X	X	X			X
RAB6B	51560	0.179742	0.410906	0.437429
ABCC8	6833	0.179721	0.395419	0.454507	X	X
EDEM2	55741	0.179685	0.480906	0.373639								X
EHD1	10938	0.179593	0.505493	0.355282			X	X	X		X
FGF14	2259	0.179494	0.476809	0.376449	X	X
TMEM159	57146	0.179471	0.431979	0.415462
TMEM91	641649	0.179248	0.439077	0.408238
SYNPO	11346	0.179164	0.573782	0.312251
HS3ST1	9957	0.179009	0.496613	0.360459
GRM1	2911	0.17871	0.445473	0.401169	X	X									X
CSRNP3	80034	0.178319	0.434506	0.410395												X
ANK1	286	0.178317	0.361257	0.493601			X	X	X	X	X
CCNA1	8900	0.178288	0.496785	0.358884
PDP1	54704	0.178085	0.421998	0.422005
ALCAM	214	0.177883	0.491517	0.361906			X	X	X	X	X
C11orf87	399947	0.177868	0.489606	0.363288
SLC2A13	114134	0.177748	0.450144	0.394869												X
PMEPA1	56937	0.177613	0.472431	0.375954
GDPD5	81544	0.177324	0.352885	0.502498			X	X	X		X
CRH	1392	0.17703	0.576616	0.307016	X	X								X
SRPX	8406	0.176758	0.359839	0.491215
HLF	3131	0.176656	0.349146	0.505966
KLHL2	11275	0.176128	0.447405	0.393666
ATP8B1	5205	0.175658	0.333554	0.526624			X		X		X
STAT4	6775	0.175533	0.393746	0.445804
ARSJ	79642	0.175343	0.444858	0.394156
BTN2A2	10385	0.175268	0.504692	0.347276
GUCY1A3	2982	0.175224	0.446928	0.392063
STARD13	90627	0.174906	0.393446	0.44455
NRCAM	4897	0.174815	0.436151	0.400813			X	X	X	X	X		X			X
CNTN6	27255	0.174431	0.445147	0.39185			X	X	X	X	X
GRM5	2915	0.174426	0.488595	0.356996	X	X			X							X
CHL1	10752	0.173752	0.400017	0.434362			X	X	X	X	X	X
GRIN2A	2903	0.173704	0.400985	0.433193	X	X							X		X
DPF1	8193	0.173292	0.524083	0.330658
KIF5A	3798	0.173089	0.293455	0.589832	X	X	X	X	X	X	X
NRP1	8829	0.172914	0.386493	0.447394	X		X	X	X	X	X
IL1RAP	3556	0.172722	0.423089	0.408241
STAC	6769	0.17264	0.456461	0.378214
PPP2R2B	5521	0.172543	0.396961	0.43466
C1QL2	165257	0.172422	0.420406	0.410131
ILDR2	387597	0.172333	0.343385	0.501867	X
MPP3	4356	0.172293	0.487357	0.353525
ELAVL4	1996	0.172214	0.404945	0.425277
ARX	170302	0.171963	0.584499	0.294206			X	X	X	X	X
SH3RF1	57630	0.171953	0.444004	0.387279
CYP46A1	10858	0.171949	0.429917	0.399958
POPDC3	64208	0.171818	0.427942	0.401499
ALS2	57679	0.171651	0.440233	0.38991	X	X	X	X	X	X	X
ZDHHC23	254887	0.171584	0.404524	0.424163
WNT10B	7480	0.171544	0.458779	0.373915	X		X		X
MEIS1	4211	0.171486	0.454385	0.377403
EML5	161436	0.171454	0.409842	0.418342
UBASH3B	84959	0.171365	0.35362	0.484602
CDH15	1013	0.171322	0.529189	0.323745
DUSP19	142679	0.171127	0.526757	0.324868
AADAT	51166	0.17104	0.386485	0.442553
ODZ1	10178	0.171025	0.397692	0.430043
TTC39A	22996	0.17102	0.460494	0.371383
LRRC16B	90668	0.170658	0.440445	0.387466
E2F3	1871	0.170584	0.483879	0.352534
STK32A	202374	0.17035	0.373439	0.456166
DAB2IP	153090	0.170269	0.447151	0.380786	X	X	X	X	X		X
USP3	9960	0.170094	0.465039	0.365762
NPY1R	4886	0.169673	0.410846	0.412984	X	X
KLHL13	90293	0.169588	0.337906	0.501878
TSHZ2	128553	0.169109	0.422125	0.400614
CABYR	26256	0.168912	0.45294	0.372923
CBLB	868	0.16886	0.498813	0.338524
EPHA5	2044	0.168743	0.426448	0.395695	X	X	X	X	X	X	X
PDE7B	27115	0.168658	0.38593	0.437017	X	X
STK33	65975	0.168429	0.430535	0.391208
KCND2	3751	0.168294	0.457858	0.367568	X	X
PLEKHA1	59338	0.168205	0.346801	0.485017
SH3KBP1	30011	0.167911	0.418267	0.401445	X
WASF1	8936	0.167869	0.447899	0.374792
CHSY3	337876	0.167861	0.508301	0.33024
CHGB	1114	0.167589	0.398997	0.420027
ZNF618	114991	0.16743	0.467688	0.357995
PNMA2	10687	0.167285	0.409448	0.408561
FAM60A	58516	0.167101	0.562455	0.297092
PRKAR2B	5577	0.167025	0.515549	0.323974	X
KLHL3	26249	0.166928	0.472897	0.35299
ARHGAP24	83478	0.166559	0.432061	0.385499
EPB41L2	2037	0.166514	0.443712	0.375274
SLC24A4	123041	0.16636	0.395987	0.420114
MPPED2	744	0.166177	0.360124	0.461443
CDH18	1016	0.166155	0.370659	0.44827
CDH12	1010	0.166136	0.430031	0.386335
AACS	65985	0.165961	0.309654	0.535958	X
BTBD9	114781	0.165487	0.486338	0.340271	X	X
PLA2R1	22925	0.165134	0.448758	0.36798												X
ATP11C	286410	0.165067	0.30885	0.534457
RNF141	50862	0.164998	0.451758	0.365234
GLRA3	8001	0.164954	0.428476	0.384979
EPHX4	253152	0.164869	0.385203	0.428006
CAMKK2	10645	0.164859	0.324399	0.508199
KIAA1456	57604	0.16469	0.47329	0.347969
NECAB2	54550	0.164686	0.447201	0.36826
C1orf88	128344	0.164589	0.358877	0.458623
RBMS3	27303	0.164485	0.445045	0.369592
RBP4	5950	0.164398	0.511909	0.321147	X
PAQR9	344838	0.164318	0.430957	0.381286
SYT9	143425	0.163971	0.359121	0.456591	X
HS3ST4	9951	0.163931	0.377463	0.434297
PDYN	5173	0.163792	0.537209	0.304895	X	X
FGFR1	2260	0.163707	0.335787	0.487533	X		X	X	X	X	X	X
RAPGEF2	9693	0.163694	0.369822	0.442628	X	X	X	X	X		X
LINGO2	158038	0.163675	0.464013	0.352739
RPRM	56475	0.163541	0.422991	0.386631
EPS8L2	64787	0.163416	0.509499	0.320739
SYT12	91683	0.163362	0.398146	0.410305
SST	6750	0.163348	0.556699	0.293422	X	X								X
TNFRSF25	8718	0.16309	0.581733	0.280353
KIAA0247	9766	0.162631	0.44473	0.365684
ZNF521	25925	0.161932	0.5055	0.32034
GOLT1A	127845	0.161601	0.329412	0.490574
PNCK	139728	0.161453	0.351366	0.459501
CSDC2	27254	0.161195	0.397322	0.405704
TCF4	6925	0.161194	0.360227	0.44748			X		X					X
METTL9	51108	0.161193	0.511362	0.315223
DRD2	1813	0.160706	0.338217	0.475158	X	X	X	X	X	X	X	X		X		X
CPNE8	144402	0.160666	0.389558	0.412433
ADAMTS8	11095	0.160608	0.415492	0.386547
SH3BGRL2	83699	0.16035	0.443378	0.361654
PAG1	55824	0.160246	0.390022	0.410863								X
GABRA3	2556	0.160182	0.40608	0.394459	X	X							X
FGF5	2250	0.160171	0.351602	0.455547	X
C4orf50	389197	0.160097	0.512548	0.312356
CPVL	54504	0.159968	0.407674	0.392392
DGKG	1608	0.159948	0.393363	0.406618			X		X		X
ARHGEF4	50649	0.159892	0.512906	0.311736
OCA2	4948	0.159775	0.449683	0.355306
MDGA2	161357	0.159301	0.378409	0.420976			X		X
SCGN	10590	0.159255	0.464688	0.342715
BARHL2	343472	0.159181	0.438014	0.363416			X	X	X	X	X
HTR7	3363	0.159122	0.458755	0.346856	X	X	X	X	X		X	X
CA4	762	0.159051	0.416031	0.382306
CAMK1D	57118	0.158929	0.402414	0.394938			X	X	X		X
HSPB8	26353	0.158911	0.438473	0.362419
ANO5	203859	0.158591	0.416124	0.381115
UNC5D	137970	0.158542	0.31432	0.504397			X	X	X	X	X
LPL	4023	0.1583	0.361876	0.437443
CHRM2	1129	0.15819	0.593193	0.266675	X	X									X	X
ANKRD45	339416	0.158129	0.35042	0.451256
LCAT	3931	0.158126	0.366646	0.431277
LONRF3	79836	0.158049	0.400014	0.395108
CX3CL1	6376	0.157749	0.570095	0.276706	X	X
EPHA4	2043	0.157712	0.356997	0.441774			X	X	X	X	X
ASAP1	50807	0.157564	0.420145	0.375024
ELL2	22936	0.157451	0.390585	0.403116
LHX1	3975	0.157139	0.53679	0.292738	X		X	X	X	X	X
DGKD	8527	0.157082	0.417308	0.376418
DAPK1	1612	0.156822	0.396428	0.395588
PLXND1	23129	0.156744	0.396785	0.395036			X	X	X	X	X
TLE2	7089	0.156592	0.399207	0.392257
PLEKHO1	51177	0.156569	0.367122	0.426477
MAP3K12	7786	0.156483	0.364073	0.429814
EXPH5	23086	0.156371	0.517858	0.301956
RAP1GAP2	23108	0.156261	0.491522	0.317912			X	X	X		X
TCF7L2	6934	0.156179	0.372706	0.419042	X				X
FSTL5	56884	0.156157	0.458022	0.340938
PRRT2	112476	0.15585	0.434115	0.359005
SOWAHA	134548	0.155748	0.431711	0.36077
KIAA1598	57698	0.155632	0.433253	0.359218			X	X	X	X	X
SNX10	29887	0.155588	0.445057	0.349591
FAT2	2196	0.155506	0.359579	0.432468
LUZP2	338645	0.155432	0.409724	0.379356
TIMP2	7077	0.155388	0.445866	0.348507			X		X
ADAMTS19	171019	0.155014	0.471881	0.328504
B3GAT1	27087	0.155011	0.46259	0.335094
SNTG1	54212	0.154997	0.319499	0.485126
SASH1	23328	0.154868	0.415138	0.373053
RHOBTB1	9886	0.154842	0.406421	0.380988
TIMP4	7079	0.15484	0.470007	0.329442
SNCG	6623	0.154774	0.397206	0.389655	X	X
MCHR1	2847	0.154654	0.435208	0.355358
VAT1L	57687	0.154304	0.362753	0.425368
DCAF6	55827	0.153969	0.318894	0.482822
PPEF1	5475	0.153937	0.495253	0.310825
BAIAP3	8938	0.153714	0.470455	0.326734	X	X
HPSE2	60495	0.153499	0.398941	0.384766
HTR3B	9177	0.153486	0.341322	0.449679	X	X
FRMPD2	143162	0.153144	0.394946	0.38776
PCDH11X	27328	0.152996	0.419293	0.364891
SGK3	23678	0.152768	0.382868	0.39901
CMIP	80790	0.152735	0.390284	0.391343
FNDC5	252995	0.152696	0.378428	0.403501
FILIP1	27145	0.152638	0.522023	0.292396
CDH8	1006	0.152467	0.423217	0.360256	X	X
TMEM163	81615	0.152459	0.322946	0.472089
LOC284033	284033	0.152449	0.296905	0.513463
HCN1	348980	0.152022	0.377417	0.402795	X	X	X		X		X			X
SLITRK5	26050	0.151873	0.484656	0.313362	X	X	X	X	X	X	X
MET	4233	0.151871	0.399537	0.380116	X	X	X	X	X	X	X	X	X
CNTN5	53942	0.151722	0.284746	0.532832
GPRC5C	55890	0.151693	0.459701	0.329982
MAML2	84441	0.151653	0.426885	0.355254
RERG	85004	0.151459	0.319493	0.47406
NEFM	4741	0.151429	0.414038	0.365738			X	X	X	X	X
ST8SIA4	7903	0.151421	0.45242	0.334691			X	X	X	X	X
EMX2	2018	0.1514	0.496498	0.304935			X		X
GABRA5	2558	0.15133	0.52625	0.287562	X	X	X		X		X		X	X
RNF43	54894	0.151005	0.469915	0.321346
GRIN2B	2904	0.150981	0.494291	0.305448	X	X						X			X
SNX7	51375	0.15071	0.433673	0.34752
ERC1	23085	0.150494	0.282999	0.531782
MAP2	4133	0.150484	0.377274	0.398873			X	X	X	X	X
MAN2B2	23324	0.150476	0.414167	0.363321
SLC36A1	206358	0.150429	0.314006	0.479065
MCF2	4168	0.150427	0.410865	0.366123			X	X	X		X
DLX2	1746	0.150189	0.550247	0.272948			X		X				X
ABLIM2	84448	0.149658	0.410906	0.364215			X	X	X	X	X
CDHR3	222256	0.149468	0.438709	0.3407
RORA	6095	0.149361	0.320701	0.465734			X		X				X
PAX3	5077	0.14927	0.443848	0.336308			X		X
ADCY5	111	0.149057	0.342274	0.435491	X	X
DACT1	51339	0.148939	0.423134	0.351989			X	X	X		X
VPS41	27072	0.148911	0.366624	0.406169
FAM217B	63939	0.148761	0.33563	0.443229
MFSD4	148808	0.148748	0.407187	0.365306
THBS4	7060	0.148701	0.443034	0.335643			X	X	X		X
PRRG3	79057	0.148638	0.464654	0.31989
FGF13	2258	0.148581	0.477064	0.311448	X		X	X	X	X	X
SLC6A11	6538	0.148572	0.361993	0.410428	X	X
RAPGEF4	11069	0.148448	0.401283	0.369934	X	X	X	X	X		X
TRIM67	440730	0.14798	0.430084	0.344072			X	X	X		X
DPF3	8110	0.147849	0.424129	0.348596
OAF	220323	0.147821	0.465881	0.317294
NPTXR	23467	0.147808	0.393473	0.375649
NEK10	152110	0.14757	0.438473	0.336555
C1orf216	127703	0.147507	0.384733	0.3834
LRRC6	23639	0.147269	0.440355	0.334433
VSTM2L	128434	0.147209	0.418994	0.35134
ARVCF	421	0.147102	0.389443	0.377724
TLL1	7092	0.147097	0.373463	0.393872
SNTB2	6645	0.146947	0.352356	0.417042
PLXNA1	5361	0.146888	0.382125	0.384398			X	X	X	X	X
SCUBE2	57758	0.146838	0.341632	0.429813
ITPKA	3706	0.146819	0.520388	0.282133	X	X	X	X	X		X
SORT1	6272	0.146803	0.383918	0.382381
IL12RB2	3595	0.146494	0.350401	0.418076
FARP1	10160	0.146455	0.402374	0.363976			X	X	X		X					X
CCKBR	887	0.146367	0.369575	0.396041	X	X
HS3ST5	222537	0.146147	0.423076	0.345438
CALB2	794	0.146112	0.342965	0.426026
RAP2A	5911	0.145957	0.334072	0.436902			X	X	X		X
AJAP1	55966	0.145449	0.403847	0.360159
ARPP19	10776	0.145273	0.5093	0.285241
ZBTB16	7704	0.145266	0.303564	0.478535
TLN2	83660	0.145258	0.449016	0.323503
CACNA1I	8911	0.14502	0.358993	0.403964			X	X	X	X	X
ADAMTS5	11096	0.144771	0.44259	0.327099
AKAP12	9590	0.144598	0.316608	0.45671
CHN2	1124	0.144594	0.347123	0.41655
SLC1A6	6511	0.144578	0.407265	0.354997	X	X
MAML3	55534	0.144099	0.412753	0.349117
RAP2B	5912	0.144015	0.416222	0.346004
MRVI1	10335	0.143873	0.443409	0.324469
EPB41L4A	64097	0.143871	0.347382	0.414159
TSPAN9	10867	0.143542	0.36922	0.388772
BTG1	694	0.143283	0.408309	0.350918								X
LDLRAD3	143458	0.143122	0.363811	0.393396												X
NRSN1	140767	0.142732	0.350224	0.407545
STYK1	55359	0.142691	0.493114	0.289367
NR2E1	7101	0.142577	0.46729	0.305115	X	X	X	X	X	X	X
ALK	238	0.142345	0.452034	0.314899			X		X		X
COL19A1	1310	0.142238	0.402173	0.353673
CACNA1G	8913	0.142232	0.261464	0.543982	X	X	X	X	X	X	X
JPH1	56704	0.14208	0.37857	0.375307
SOCS1	8651	0.142058	0.461371	0.307904
GLT8D2	83468	0.141794	0.513179	0.276305
CACNA1A	773	0.14172	0.414324	0.342051	X	X	X	X	X	X	X
NYNRIN	57523	0.141455	0.482477	0.293184
RUNX1T1	862	0.141345	0.441419	0.320207
ARAP2	116984	0.141299	0.346541	0.407741
BAIAP2	10458	0.141104	0.501427	0.281404	X	X	X	X	X	X	X
USP28	57646	0.14103	0.419071	0.33653
MCTP2	55784	0.140819	0.390034	0.361044
MAST4	375449	0.140796	0.423835	0.332195
CALN1	83698	0.14074	0.380803	0.369587
SLC9A5	6553	0.140713	0.363211	0.387414
MAOB	4129	0.140366	0.424265	0.330846	X	X						X	X
CCDC80	151887	0.140169	0.300853	0.465906
CERKL	375298	0.140103	0.351683	0.398377
DUSP7	1849	0.13973	0.404806	0.345179
CHRNA6	8973	0.13972	0.296041	0.471964	X	X
AKAP13	11214	0.139649	0.394653	0.353852
SYT17	51760	0.139595	0.454807	0.306932
STK32C	282974	0.139582	0.503457	0.277248
SYNE2	23224	0.139486	0.361301	0.386065
FABP6	2172	0.139441	0.423847	0.328988
PFKFB2	5208	0.139405	0.345525	0.403458	X
DUSP5	1847	0.139165	0.442421	0.314553
PIP5K1B	8395	0.139159	0.283207	0.49137
FAR2	55711	0.139084	0.480752	0.289305
DSCAM	1826	0.138943	0.390882	0.355461			X	X	X	X	X					X
GRIK2	2898	0.138821	0.418389	0.331798	X	X						X	X			X
FLJ90757	440465	0.138687	0.44009	0.315133
MGARP	84709	0.138627	0.503654	0.275242
NECAB3	63941	0.138584	0.357462	0.387687
PCDH9	5101	0.138566	0.33619	0.412166
CBFA2T3	863	0.138462	0.436779	0.317006
ZEB2	9839	0.138456	0.354036	0.39108
STEAP3	55240	0.138453	0.361125	0.383394
CCNJL	79616	0.138303	0.380585	0.363396
ETV6	2120	0.138025	0.392828	0.351362												X
ADAMTS16	170690	0.137913	0.332297	0.415029
GFRA1	2674	0.137873	0.427125	0.322794			X	X	X	X	X
FAM19A4	151647	0.137839	0.452808	0.304409
FAM65B	9750	0.137727	0.354107	0.388941
GINS3	64785	0.137356	0.28912	0.475084
OBSCN	84033	0.137322	0.403749	0.340116
DISP2	85455	0.137061	0.357909	0.38295
C2CD2	25966	0.136822	0.347706	0.393498
FOSL2	2355	0.136787	0.329679	0.41491
ZNF503	84858	0.136757	0.446159	0.306521
ADAM11	4185	0.136616	0.390269	0.350056
STK10	6793	0.136546	0.404818	0.337303
EPHB1	2047	0.136159	0.259647	0.5244	X	X	X	X	X	X	X
WSCD1	23302	0.136148	0.374412	0.363631
NLN	57486	0.135885	0.374634	0.362714
SLX4	84464	0.135855	0.444992	0.305298
ZIC5	85416	0.135749	0.449777	0.301814
BEND7	222389	0.135583	0.378942	0.357795
NRXN2	9379	0.135537	0.429751	0.315385	X	X
C11orf41	25758	0.135516	0.384304	0.352628
HECW1	23072	0.135454	0.288235	0.469943
ST8SIA5	29906	0.135223	0.3391	0.398771
IL16	3603	0.135175	0.390667	0.346012
SLC26A10	65012	0.135122	0.549314	0.245983
SLC26A4	5172	0.13503	0.538017	0.250976
SRRM4	84530	0.135002	0.350694	0.384957
DCBLD1	285761	0.134923	0.315948	0.427043
LRRK1	79705	0.134725	0.416852	0.323195
NXPH3	11248	0.134541	0.427554	0.314676
REC8	9985	0.134446	0.37198	0.361433
FRMD6	122786	0.134204	0.364322	0.368365
IRX5	10265	0.134186	0.573823	0.233846			X		X		X
SNX25	83891	0.134153	0.361963	0.370627
FGL2	10875	0.133987	0.414975	0.322879
CDC42EP3	10602	0.133866	0.421574	0.31754
ITPR1	3708	0.133759	0.283614	0.471624	X
RAPGEF5	9771	0.133715	0.334409	0.399856
C17orf70	80233	0.133643	0.419002	0.318956
RAPGEFL1	51195	0.133602	0.381674	0.350043
NTNG2	84628	0.13336	0.375765	0.354902			X	X	X	X	X	X
MSRA	4482	0.133312	0.506293	0.26331												X
KCNH4	23415	0.13325	0.406989	0.327405	X	X
PEG3	5178	0.133197	0.404078	0.329632
SLC4A10	57282	0.133181	0.2812	0.473619
LIMA1	51474	0.133161	0.394548	0.337502
ANXA11	311	0.132981	0.417084	0.318835
FIGN	55137	0.132827	0.322652	0.411674
ADRA1B	147	0.132791	0.348998	0.380493	X									X
CORO2A	7464	0.132757	0.332695	0.399037
PRKCE	5581	0.132673	0.357789	0.370814	X	X										X
SPRY2	10253	0.132636	0.38846	0.341441
STRN4	29888	0.132607	0.303826	0.436456
RELN	5649	0.132572	0.38041	0.348497	X	X	X	X	X	X	X	X	X
IPO5	3843	0.132565	0.345011	0.384232
IL20RA	53832	0.132367	0.329217	0.402067
CD226	10666	0.132288	0.289637	0.456739
DNER	92737	0.13226	0.341014	0.387845					X
FBXO32	114907	0.132027	0.4152	0.317984
GALNT12	79695	0.131918	0.41078	0.321141
CLCN5	1184	0.131799	0.366367	0.359745
GRIN3A	116443	0.131661	0.395518	0.332882	X	X	X	X	X		X
NRIP2	83714	0.131631	0.334734	0.393242
GRM7	2917	0.13162	0.380102	0.346275	X	X										X
PIK3R1	5295	0.131481	0.360758	0.364459
CLGN	1047	0.131438	0.353505	0.371814
PDE10A	10846	0.131418	0.274778	0.478268
ECE2	9718	0.13141	0.238436	0.551132	X
PLEKHG5	57449	0.131383	0.283134	0.464029
ANGPTL2	23452	0.131002	0.392264	0.333964
GNB4	59345	0.130812	0.34921	0.374594
CCDC85C	317762	0.13078	0.461661	0.283281
ITM2C	81618	0.130776	0.409201	0.319588			X	X	X		X
KLK7	5650	0.130578	0.370155	0.352765
CLTCL1	8218	0.130522	0.277536	0.470289
KCNH1	3756	0.130447	0.290234	0.449455	X	X
ANKRD28	23243	0.130028	0.449002	0.289594
MARCH1	55016	0.130021	0.37101	0.350452
NPAS2	4862	0.130019	0.44647	0.291216									X
SPINK6	404203	0.129937	0.432601	0.300363
TRPM3	80036	0.129886	0.295194	0.440001
GPR98	84059	0.129879	0.343805	0.377768
MMP17	4326	0.129785	0.466279	0.278341
RGS8	85397	0.129732	0.265549	0.488541
ZBBX	79740	0.129728	0.518576	0.250163
FOXN3	1112	0.129689	0.424015	0.30586
MKX	283078	0.129439	0.338128	0.382812
MAOA	4128	0.12943	0.448176	0.288793	X	X							X
ITPK1	3705	0.12943	0.405555	0.319143
SCN2A	6326	0.129417	0.375143	0.344981											X
SCN7A	6332	0.129362	0.348659	0.371028									X
RASGEF1B	153020	0.129273	0.351036	0.368262
OLFM4	10562	0.129137	0.484299	0.266647
TTC39C	125488	0.129115	0.347182	0.371894
SULT4A1	25830	0.129075	0.340056	0.37957
RELL1	768211	0.12889	0.357542	0.360489
HOMER1	9456	0.128584	0.411373	0.312573	X	X
DOC2A	8448	0.128538	0.307429	0.418107	X	X
SETBP1	26040	0.128293	0.394398	0.325289
FOXP2	93986	0.128229	0.325026	0.394519									X
MYB	4602	0.128229	0.436771	0.293584
MARCH3	115123	0.128202	0.323431	0.396382
KCNK9	51305	0.128191	0.274854	0.466398	X	X
MAFB	9935	0.128074	0.432629	0.296037
CDON	50937	0.128024	0.350151	0.365624			X		X
ACTR3B	57180	0.12798	0.482722	0.265121
CHST1	8534	0.127852	0.401597	0.318358
PPP1R7	5510	0.127793	0.381495	0.33498
NPL	80896	0.127789	0.352094	0.362939
RPS6KA1	6195	0.127759	0.429076	0.297755	X	X	X	X	X	X	X
TRIM14	9830	0.127513	0.423451	0.301129
RAPH1	65059	0.127503	0.328968	0.387585			X	X	X	X	X
FKBP11	51303	0.127402	0.337206	0.377817
HTR1E	3354	0.127218	0.356063	0.357292	X	X
RAB3IP	117177	0.127183	0.431731	0.29459
SEPT5	5413	0.126906	0.365848	0.346881	X	X
HSPH1	10808	0.126605	0.403694	0.313615
RASL11A	387496	0.126503	0.288124	0.439058
TRPC4	7223	0.126496	0.309456	0.408768			X	X	X	X	X
CNTNAP5	129684	0.126469	0.352944	0.358328
FAM213A	84293	0.126422	0.382225	0.330752
KCNA5	3741	0.126349	0.385524	0.327734	X	X
GPR26	2849	0.126222	0.494243	0.255385
SIPA1L1	26037	0.125983	0.304089	0.414296	X	X	X	X	X	X	X
MEST	4232	0.12596	0.476054	0.264592
CARTPT	9607	0.125938	0.455972	0.276196	X	X
QPCT	25797	0.12584	0.520109	0.24195
MYO5C	55930	0.125832	0.449731	0.279795												X
L3MBTL4	91133	0.125606	0.353062	0.355763
DOPEY2	9980	0.125596	0.343131	0.366029
LOC439914	439914	0.125593	0.390113	0.321941
PVALB	5816	0.125479	0.322791	0.388733								X		X
KCNMB2	10242	0.125332	0.410933	0.304994	X	X
NIM1	167359	0.125323	0.434488	0.288438
PTPRJ	5795	0.12507	0.346108	0.361361
RPS6KA5	9252	0.125029	0.34996	0.357267			X	X	X	X	X
COL5A2	1290	0.124929	0.511213	0.244378			X	X	X	X	X
GCNT1	2650	0.124854	0.294989	0.423248
XKR6	286046	0.124814	0.405841	0.307544
GFOD2	81577	0.124737	0.42823	0.291284
RGS16	6004	0.124706	0.310686	0.40139
LAMA5	3911	0.124706	0.375467	0.332137
CYLD	1540	0.124689	0.334283	0.373006
C7orf31	136895	0.124681	0.311051	0.400838
HTR1A	3350	0.124581	0.434267	0.286877	X									X
HTR1F	3355	0.124561	0.511851	0.243354	X	X
PALM	5064	0.124491	0.497549	0.250208			X	X	X		X
SLC25A23	79085	0.124358	0.451562	0.275395
IFT57	55081	0.124341	0.344532	0.360899
ATP2B1	490	0.124265	0.44411	0.279806
TMEM145	284339	0.124243	0.355803	0.349189
HIST1H1A	3024	0.12424	0.465614	0.266831
SDK1	221935	0.124142	0.387993	0.319959
DMD	1756	0.124062	0.387108	0.320486	X	X	X	X	X		X
PAX6	5080	0.124041	0.435897	0.284566	X		X	X	X	X	X		X
KCNH2	3757	0.123837	0.345514	0.358413	X	X
SOX5	6660	0.123816	0.361995	0.342039			X		X
FHDC1	85462	0.123703	0.269587	0.458859
PPIF	10105	0.123615	0.412281	0.299831
GALNT7	51809	0.123319	0.380797	0.323845
TMEM61	199964	0.123229	0.485271	0.253939
SLC1A1	6505	0.122935	0.338298	0.363392	X	X								X	X
OXR1	55074	0.122835	0.333983	0.367787
PARD3	56288	0.122807	0.272298	0.451003			X	X	X	X	X
CDHR1	92211	0.122797	0.293486	0.418408
C20orf3	57136	0.122797	0.354332	0.346559
NDN	4692	0.122757	0.41131	0.298453			X	X	X	X	X
IGSF21	84966	0.122684	0.38079	0.322184
PDK3	5165	0.122663	0.374027	0.327951
UTRN	7402	0.122636	0.36532	0.335694
LGR6	59352	0.122458	0.322212	0.380056
FBXL16	146330	0.12238	0.459409	0.266385
NOS2	4843	0.122333	0.35398	0.345595	X								X	X
SNX32	254122	0.12226	0.522394	0.234037
PDE3B	5140	0.12212	0.350669	0.348247	X
SLCO2A1	6578	0.122096	0.368334	0.331483
ROR1	4919	0.122089	0.385028	0.317091
SFRP2	6423	0.122023	0.34156	0.357253	X
GCOM1	145781	0.121992	0.352119	0.34645
PPP2R2C	5522	0.121981	0.35371	0.344862
KITLG	4254	0.121837	0.350099	0.348006
P2RX4	5025	0.121826	0.386959	0.314831	X	X									X
LOC84856	84856	0.121782	0.445053	0.273636
KIAA0664L3	100132341	0.121765	0.435023	0.279905
PAXIP1	22976	0.121679	0.406184	0.299567
ACHE	43	0.121677	0.369034	0.329717	X	X	X	X	X	X	X			X
PTPN14	5784	0.121663	0.393187	0.309427
RASGEF1C	255426	0.121632	0.341976	0.355674
CDC40	51362	0.121603	0.343415	0.3541
KIF17	57576	0.121551	0.641745	0.189407
PPM1D	8493	0.121542	0.408989	0.297177
ADAMTS18	170692	0.121541	0.332022	0.366062
SCAI	286205	0.121485	0.334227	0.363481
SCG3	29106	0.121349	0.336255	0.360885
CHRNA4	1137	0.121266	0.330045	0.367422	X	X							X	X
BANK1	55024	0.121091	0.380138	0.318545
ADTRP	84830	0.121069	0.381365	0.317463
SOGA1	140710	0.121047	0.379917	0.318614
NKAIN1	79570	0.121032	0.397219	0.304699
FBXL2	25827	0.12097	0.378226	0.319835
CXXC5	51523	0.120902	0.331385	0.364838
PBX3	5090	0.120815	0.315706	0.382682			X		X		X
PEBP4	157310	0.120737	0.367699	0.328357
LIMK1	3984	0.120711	0.317683	0.379971			X	X	X	X	X
TMEM47	83604	0.120636	0.35684	0.338068
GRASP	160622	0.12057	0.523992	0.2301
NIPA1	123606	0.120443	0.403918	0.298185
IGSF11	152404	0.12038	0.293711	0.40986
SHISA6	388336	0.120348	0.239166	0.5032
CAMK2D	817	0.12027	0.36045	0.333665	X	X
LARGE	9215	0.120236	0.385715	0.311722
ADCYAP1	116	0.120215	0.383481	0.313483	X	X	X	X	X		X
MMP24	10893	0.12016	0.36653	0.327832
RRAGD	58528	0.120085	0.394974	0.304032
FAM13C	220965	0.120075	0.377003	0.3185
GLCE	26035	0.120042	0.367385	0.326747
ZNF385D	79750	0.119993	0.508618	0.235919												X
GNPTAB	79158	0.119973	0.39105	0.306797
ABLIM1	3983	0.119938	0.390812	0.306894			X	X	X	X	X					X
BZW2	28969	0.1199	0.418389	0.286576
TFAP2B	7021	0.119879	0.415931	0.288219	X
CCDC68	80323	0.11986	0.317419	0.377608
KCTD4	386618	0.119828	0.353311	0.339158
DIRAS2	54769	0.11971	0.331575	0.361034
GABRA6	2559	0.119487	0.366603	0.325931	X	X						X
LZTFL1	54585	0.119304	0.336823	0.354205
VANGL1	81839	0.119302	0.423052	0.282003
FANCC	2176	0.119266	0.40772	0.292519
USP44	84101	0.11922	0.341103	0.349512
LNX2	222484	0.119139	0.37712	0.315918
EOMES	8320	0.119046	0.382621	0.311133			X		X
CFLAR	8837	0.119043	0.333006	0.35748
ZNF442	79973	0.119008	0.386633	0.307806
BCL6	604	0.118994	0.419939	0.28336			X		X
NNMT	4837	0.11894	0.562406	0.211484
C16orf45	89927	0.11887	0.369422	0.321774
PCSK2	5126	0.118865	0.400418	0.296851
LOXL2	4017	0.118851	0.386696	0.307349
NOV	4856	0.118676	0.358425	0.331104
USP45	85015	0.118629	0.423575	0.280065
PTPRR	5801	0.118565	0.324074	0.365858
PTGS2	5743	0.118486	0.367771	0.322175	X	X							X	X
CALM3	808	0.118467	0.413209	0.2867	X	X
HIST1H2BD	3017	0.118402	0.371014	0.319131
C15orf41	84529	0.118337	0.371893	0.318202
GPR52	9293	0.118251	0.312155	0.37882
PDZK1	5174	0.118241	0.445551	0.265381
KIAA0930	23313	0.118132	0.371444	0.318034
CEP76	79959	0.118103	0.388537	0.303969
MPP5	64398	0.118054	0.474149	0.248981
TACC1	6867	0.1179	0.374378	0.314922
RFC3	5983	0.117866	0.344999	0.341642
TSC22D1	8848	0.117858	0.394325	0.298885
NEGR1	257194	0.117823	0.28807	0.409009			X	X	X		X
YPEL1	29799	0.117785	0.316256	0.372437
RIT2	6014	0.117719	0.352448	0.334004	X	X
PITPNM2	57605	0.117679	0.432208	0.272274
CASQ1	844	0.117635	0.24978	0.470953
SULF1	23213	0.11759	0.295678	0.397695
PAMR1	25891	0.117542	0.354532	0.331542
SMC1A	8243	0.117527	0.468216	0.251009
DGKI	9162	0.117508	0.351966	0.333863
KLF11	8462	0.117487	0.383522	0.306338
PTPRF	5792	0.117454	0.38465	0.305354	X	X	X	X	X		X
PKD2L1	9033	0.117428	0.497189	0.236184
SPINT1	6692	0.117407	0.385958	0.304197
ZC3HAV1	56829	0.117387	0.416891	0.281579
UCHL1	7345	0.117362	0.432533	0.271338			X	X	X	X	X
ZNF671	79891	0.117345	0.38617	0.303868
KCNJ2	3759	0.117289	0.417426	0.280983	X	X
CSMD3	114788	0.117193	0.381291	0.307359									X			X
TRIM3	10612	0.117085	0.314406	0.372402
LEAP2	116842	0.117014	0.44532	0.262765
TLK1	9874	0.116905	0.309443	0.377791
ZP2	7783	0.116848	0.37559	0.311106
GCC2	9648	0.116689	0.33331	0.350092
RGS6	9628	0.116684	0.21689	0.537985			X		X
JMJD1C	221037	0.116661	0.413318	0.282256									X
GPM6B	2824	0.116612	0.368666	0.316308	X	X
ITGA9	3680	0.116561	0.326563	0.356931			X	X	X	X	X
CRTAM	56253	0.116522	0.372216	0.313051
YWHAH	7533	0.116467	0.338757	0.343807	X	X	X	X	X		X
AP1S1	1174	0.116447	0.389602	0.298888
POLB	5423	0.11643	0.407971	0.285387
TMC2	117532	0.116399	0.362547	0.32106
TIGD2	166815	0.116356	0.377686	0.308076
NUPR1	26471	0.116312	0.389389	0.298703
ZNF219	51222	0.116202	0.418576	0.277612	X	X
APBB2	323	0.116152	0.408956	0.284021			X	X	X	X	X
EN2	2020	0.115966	0.375997	0.308424			X		X		X		X
CACNB3	784	0.115947	0.300347	0.386045	X	X	X	X	X	X	X
MAP3K6	9064	0.115845	0.360485	0.321359
LRRC8C	84230	0.115773	0.394093	0.293769
GPR83	10888	0.115761	0.294437	0.393161
PPP3CA	5530	0.115752	0.335378	0.345139	X	X
LAMC2	3918	0.11569	0.342952	0.337335
CDR2L	30850	0.115662	0.353032	0.327625
ZNF702P	79986	0.115531	0.408775	0.282628
RTN4RL1	146760	0.115487	0.380898	0.303197			X	X	X	X	X
RAB11FIP4	84440	0.115368	0.438857	0.262883
CDK20	23552	0.115242	0.424686	0.271359
OSBPL2	9885	0.115018	0.35015	0.328481
OSBPL1A	114876	0.115013	0.431826	0.266341
CASQ2	845	0.114916	0.293788	0.391153	X
PACRG	135138	0.114846	0.434299	0.264441
DOCK11	139818	0.114783	0.321162	0.357399
BTG3	10950	0.114737	0.422825	0.271357
WWC1	23286	0.114736	0.37771	0.303768
RASL11B	65997	0.114569	0.274269	0.417724
HGF	3082	0.114547	0.46357	0.247098	X		X	X	X		X
BARHL1	56751	0.114515	0.41765	0.27419					X
GABRG3	2567	0.114086	0.208746	0.54653	X	X
RHOBTB2	23221	0.113981	0.281578	0.404793
ZBTB20	26137	0.113916	0.380528	0.299362
DLX5	1749	0.113814	0.342239	0.332556			X	X	X	X	X
CIDEB	27141	0.113721	0.355704	0.319707
PLCE1	51196	0.113582	0.380504	0.298504
SLC1A2	6506	0.113483	0.364772	0.311108	X	X									X
DBN1	1627	0.113393	0.444887	0.254881	X	X	X	X	X		X
LEF1	51176	0.113334	0.416967	0.271805			X		X
IRF6	3664	0.113275	0.379485	0.298498
CACNA2D2	9254	0.113236	0.31167	0.363319	X	X
C16orf57	79650	0.11318	0.416927	0.271462
TRAF5	7188	0.113171	0.450556	0.251181
THY1	7070	0.113148	0.428363	0.264141			X	X	X	X	X
NAGPA	51172	0.113126	0.553442	0.204405
GRAMD4	23151	0.113038	0.368242	0.306966
SLITRK4	139065	0.112963	0.332142	0.340105			X	X	X	X	X
DNAJC5G	285126	0.112936	0.465864	0.242423
ECHDC2	55268	0.112893	0.38875	0.2904
SHMT1	6470	0.112812	0.3549	0.317871
SUSD2	56241	0.112706	0.332989	0.338467
PTPRN2	5799	0.112684	0.357803	0.314933
AGBL2	79841	0.112682	0.273194	0.412462
HEBP2	23593	0.112484	0.367685	0.305926
CLMP	79827	0.112415	0.298885	0.376114
ENAH	55740	0.112318	0.258121	0.435138			X	X	X	X	X
NPNT	255743	0.112312	0.390864	0.287343
SH3BGRL	6451	0.112275	0.431162	0.2604
SLC26A5	375611	0.112271	0.359317	0.312457
IL28RA	163702	0.112222	0.412639	0.271961
PDE8A	5151	0.112203	0.369261	0.303858
TPST2	8459	0.111988	0.439017	0.255088
PRPF38B	55119	0.111978	0.367804	0.304449
ARHGAP29	9411	0.111924	0.313456	0.357065
CHAD	1101	0.111801	0.354897	0.315025
MDGA1	266727	0.111749	0.39264	0.28461			X		X
RHPN1	114822	0.111709	0.424785	0.262978
DEGS2	123099	0.111651	0.465827	0.239683
HMGCS1	3157	0.111603	0.355084	0.314301
GABBR2	9568	0.111562	0.388367	0.287259	X	X							X
DNAH7	56171	0.111337	0.438485	0.253913
WDR69	164781	0.111227	0.321535	0.345924
ERICH1-AS1	619343	0.111175	0.551915	0.201435
FDXR	2232	0.111049	0.439138	0.252879
ZNF556	80032	0.111023	0.386201	0.287474
ISLR2	57611	0.110918	0.342042	0.324282			X	X	X	X	X
PIK3R3	8503	0.110887	0.316227	0.350657
STAMBPL1	57559	0.110863	0.261863	0.42336
ALOX5	240	0.110664	0.371448	0.297927
SNRNP48	154007	0.110576	0.37314	0.296338
PDPN	10630	0.110569	0.257883	0.428756
CDH7	1005	0.110476	0.278868	0.396159
SYT10	341359	0.110452	0.358834	0.307808
KIAA0922	23240	0.110359	0.249901	0.441612
MBOAT7	79143	0.110348	0.376132	0.293375
DDX31	64794	0.110337	0.316246	0.348898
WIF1	11197	0.110272	0.41518	0.265602
GRK4	2868	0.110266	0.389858	0.282836
KIT	3815	0.110073	0.263003	0.418524	X	X			X
LRRC55	219527	0.110055	0.455542	0.241591
NRG2	9542	0.109912	0.363904	0.302036
PCOLCE2	26577	0.109849	0.388396	0.282828
CELSR2	1952	0.109843	0.252539	0.434956			X	X	X		X
TFAP2A	7020	0.109839	0.336245	0.326665	X		X		X		X
SACS	26278	0.109812	0.42623	0.257636
MPZL3	196264	0.10961	0.252151	0.434698
MREG	55686	0.109516	0.353345	0.30994
ENOX1	55068	0.109458	0.380306	0.287816
HUNK	30811	0.109417	0.256035	0.427353
RTTN	25914	0.109338	0.261378	0.418314
BAG3	9531	0.109297	0.38804	0.281664
NCK2	8440	0.109032	0.507073	0.215021			X	X	X	X	X
COL13A1	1305	0.10887	0.417345	0.260863
NUAK2	81788	0.108839	0.440976	0.246814
EYA4	2070	0.108807	0.348658	0.312073
UHMK1	127933	0.108793	0.381619	0.285084			X	X	X		X
MRGPRF	116535	0.10868	0.394351	0.275592
LURAP1L	286343	0.108401	0.355445	0.304973
CRY1	1407	0.108277	0.347958	0.31118	X
DAAM2	23500	0.108269	0.290096	0.373217
LGALS1	3956	0.108127	0.339347	0.318632			X	X	X		X
TARBP2	6895	0.108097	0.40501	0.2669
CACNG8	59283	0.108064	0.221266	0.488392	X	X
CNOT2	4848	0.108036	0.399161	0.270658
RPH3A	22895	0.107977	0.296614	0.364032
ANGPTL7	10218	0.107943	0.466697	0.231292
CMTM4	146223	0.107837	0.416781	0.258738
SGCD	6444	0.107832	0.385175	0.279957
KCNJ12	3768	0.107816	0.424402	0.254042	X	X
NTSR2	23620	0.107738	0.371491	0.290014	X	X
BEST3	144453	0.107505	0.348922	0.308108
COL12A1	1303	0.107446	0.457296	0.23496
COL27A1	85301	0.107369	0.381964	0.281096
CACNA2D1	781	0.107293	0.336062	0.319266
PDE5A	8654	0.107235	0.266308	0.402674
PDE1A	5136	0.107192	0.259622	0.412875
SSTR2	6752	0.107081	0.316525	0.338301	X	X
KCNH7	90134	0.106974	0.248596	0.430312	X	X
SEMA3C	10512	0.10693	0.366702	0.291599			X	X	X	X	X
KCNA6	3742	0.106927	0.244662	0.437038	X	X
RASSF5	83593	0.106903	0.424032	0.252111
LRRC4	64101	0.106881	0.251546	0.424899	X	X
RNF128	79589	0.106775	0.47435	0.225096
MNS1	55329	0.106681	0.418734	0.254769
NFIA	4774	0.106658	0.341173	0.312621
DESI2	51029	0.106643	0.34813	0.306331
HOPX	84525	0.106567	0.523991	0.203375
SGTB	54557	0.106554	0.289296	0.368322
CALB1	793	0.106424	0.316759	0.335978	X	X
INPP5J	27124	0.10642	0.30834	0.345139			X	X	X		X
RTN3	10313	0.106399	0.333011	0.319506
C9orf72	203228	0.106389	0.413765	0.257125
CYP26B1	56603	0.10638	0.32782	0.324507
RHBG	57127	0.106359	0.38092	0.279215
AGMAT	79814	0.1063	0.46594	0.228141
YWHAG	7532	0.106268	0.432006	0.245987	X	X	X		X
GRB14	2888	0.10624	0.391942	0.271062
VSNL1	7447	0.106235	0.312248	0.340227
FGF12	2257	0.106227	0.344372	0.308465	X	X
MTHFS	10588	0.106186	0.395004	0.268824
PSRC1	84722	0.106179	0.411764	0.257865
EPB49	2039	0.106167	0.293151	0.362157
ARMC8	25852	0.106161	0.358773	0.2959
TMCO3	55002	0.106156	0.36683	0.289388
WIPI1	55062	0.10605	0.330577	0.320804
TM6SF1	53346	0.106012	0.247218	0.428821
GABRB1	2560	0.105972	0.350639	0.302225	X	X							X
POU3F2	5454	0.105936	0.369887	0.286402			X	X	X	X	X
NCEH1	57552	0.105925	0.422686	0.250601
EGR1	1958	0.105875	0.399828	0.264802	X	X
CBLN3	643866	0.105836	0.36391	0.290831
WDR49	151790	0.105805	0.219536	0.48195
SYNJ2	8871	0.105645	0.375197	0.281573
ZNF398	57541	0.105643	0.323379	0.326684
GPR22	2845	0.105613	0.304312	0.347054
CELSR3	1951	0.105611	0.370078	0.285375			X	X	X	X	X
GALNT13	114805	0.105587	0.331892	0.318138
TMEM173	340061	0.105537	0.310516	0.339877
SCNN1G	6340	0.105529	0.337198	0.312958
GNG7	2788	0.10551	0.345973	0.304966	X	X
FAM84A	151354	0.105508	0.432039	0.24421
CAB39L	81617	0.105508	0.344519	0.306247
ENKUR	219670	0.105355	0.301427	0.34952
STS	412	0.105332	0.305861	0.344378
GABRD	2563	0.105264	0.312781	0.336542	X	X						X
TSPAN1	10103	0.105212	0.362465	0.290268
RIPK2	8767	0.105194	0.363189	0.28964
S100PBP	64766	0.105189	0.368168	0.285708
HSD11B1L	374875	0.105172	0.447579	0.23498
UBTD2	92181	0.104977	0.362635	0.289484
CRIP2	1397	0.104968	0.406523	0.25821
SKAP2	8935	0.104854	0.300284	0.349182
KIF21B	23046	0.104848	0.489575	0.21416
SLC24A3	57419	0.104822	0.217179	0.482653
B3GNT2	10678	0.104798	0.313697	0.334072			X	X	X	X	X
ARHGEF6	9459	0.104796	0.269164	0.389339
GRIA4	2893	0.104728	0.247622	0.422935	X	X										X
RNF144A	9781	0.104724	0.238922	0.438318
KCNC1	3746	0.104706	0.328608	0.318634	X	X
GALNT5	11227	0.104696	0.360627	0.290318
PACSIN1	29993	0.104548	0.343652	0.304226	X	X	X	X	X		X
GIT1	28964	0.104506	0.308342	0.338928
IRX2	153572	0.104475	0.507585	0.205827
KIAA0182	23199	0.104271	0.3079	0.338651
LRRIQ1	84125	0.104249	0.375146	0.277889
GRID1	2894	0.104219	0.364839	0.285659	X	X
RTN4RL2	349667	0.104192	0.237769	0.438209			X	X	X	X	X
RNF24	11237	0.103989	0.373706	0.278264
RIN1	9610	0.103953	0.37359	0.278255	X	X
ABLIM3	22885	0.10388	0.353068	0.294222			X	X	X	X	X
NRXN3	9369	0.103603	0.384165	0.269683	X	X	X	X	X	X	X					X
SESN3	143686	0.103596	0.354196	0.292483
EFNB2	1948	0.103581	0.315266	0.32855	X		X	X	X	X	X
KCNS3	3790	0.103574	0.469454	0.220627	X	X
PTPN13	5783	0.103546	0.305131	0.33935
RMI1	80010	0.103526	0.357482	0.289598
ID2	3398	0.103479	0.317925	0.325482			X		X
ST7	7982	0.103479	0.355732	0.290889
IQCA1	79781	0.103303	0.372102	0.27762
MCU	90550	0.103271	0.35366	0.292007	X
ZNF643	65243	0.103267	0.378939	0.272517
CPLX4	339302	0.103256	0.375188	0.275212	X	X
C16orf11	146325	0.103214	0.364827	0.282913
ASTN1	460	0.103145	0.365435	0.282254					X
IGFBP3	3486	0.10312	0.418118	0.24663									X
STAR	6770	0.10311	0.463924	0.222257	X	X			X
TLX3	30012	0.102997	0.38038	0.270773			X		X
IFNGR2	3460	0.102863	0.413036	0.24904
GARNL3	84253	0.102857	0.247526	0.415541
TMEM200A	114801	0.102721	0.370794	0.27703
HEATR4	399671	0.102603	0.367053	0.279531
KCNJ3	3760	0.102549	0.31691	0.32359	X	X
SEPT6	23157	0.102517	0.237505	0.43164
PCP4	5121	0.10249	0.251494	0.407525
HIVEP1	3096	0.102435	0.299293	0.342256
C22orf25	128989	0.102398	0.280087	0.365594
PRPS2	5634	0.102343	0.352671	0.290195
PPP1R26	9858	0.102246	0.45875	0.222878
SELO	83642	0.102231	0.329064	0.310672
MCAM	4162	0.102183	0.24414	0.418541
TNFRSF21	27242	0.102159	0.387986	0.263305					X
ADRA1D	146	0.102137	0.47998	0.212794	X
SLC8A3	6547	0.102125	0.383162	0.266533										X
TSPAN13	27075	0.102021	0.351623	0.290143
FNBP1	23048	0.101952	0.321438	0.317177
SUSD1	64420	0.101839	0.383892	0.265281
ME1	4199	0.101828	0.40047	0.254271
PAPL	390928	0.101734	0.342238	0.297261
GNG2	54331	0.101711	0.292875	0.347283	X	X
LPCAT3	10162	0.101625	0.391658	0.259473
SH3BP4	23677	0.101575	0.32324	0.314242
RNF212	285498	0.101465	0.284515	0.356623
FAM131A	131408	0.101461	0.428062	0.237023
ITGA4	3676	0.101429	0.364619	0.278178									X
TSPAN2	10100	0.101347	0.265802	0.381287			X	X	X	X	X
NPC2	10577	0.101262	0.35958	0.281613
CLIP1	6249	0.101241	0.383857	0.263747
RALB	5899	0.101152	0.307869	0.328556
WDR16	146845	0.101128	0.487796	0.207317
MTHFD1L	25902	0.101114	0.325033	0.311088
TOB2	10766	0.101114	0.355097	0.284749
CAMK1	8536	0.101074	0.451837	0.223696	X	X	X	X	X		X
FSCN1	6624	0.101039	0.380677	0.265419
GGTA1P	2681	0.101001	0.378627	0.266754
URI1	8725	0.100945	0.395948	0.254945
RANBP3L	202151	0.100696	0.390743	0.257704
FAM13A	10144	0.100693	0.298451	0.337387
ZBTB46	140685	0.100666	0.337294	0.298452
DARC	2532	0.100473	0.450856	0.22285
PLCL1	5334	0.100457	0.335907	0.299063	X	X
TOP1MT	116447	0.100457	0.38152	0.263308
ADCY8	114	0.100386	0.219204	0.457959	X	X
TNC	3371	0.100366	0.285957	0.350981	X		X	X	X	X	X
SLC12A8	84561	0.100304	0.508188	0.197376
NTS	4922	0.100299	0.244958	0.409452
CLEC4G	339390	0.100284	0.359727	0.278778
NRG4	145957	0.100282	0.343037	0.292335
PDGFC	56034	0.100272	0.411283	0.243804
RIN2	54453	0.100262	0.313154	0.320169
STMN1	3925	0.100171	0.349314	0.286766			X	X	X	X	X
OSBPL5	114879	0.10012	0.296561	0.337603
DEFB1	1672	0.100091	0.47145	0.212305
RAB26	25837	0.100017	0.368441	0.271461
PRKCH	5583	0.100016	0.26763	0.373709					X							X
REEP5	7905	0.0999643	0.493154	0.202704
PLXDC2	84898	0.0999468	0.368762	0.271034
SPARC	6678	0.0998752	0.276569	0.361122
SRGAP1	57522	0.0998138	0.251507	0.396864			X	X	X	X	X
REL	5966	0.0997884	0.30675	0.325308
NAB2	4665	0.0997809	0.4099	0.243427
BAI1	575	0.0997419	0.388857	0.2565
SLC10A4	201780	0.0997068	0.34529	0.288762
ADAM22	53616	0.0996968	0.339311	0.293821
ARHGEF25	115557	0.0996949	0.280276	0.355702
SPTB	6710	0.0996887	0.380393	0.262068			X	X	X	X	X
RTN4R	65078	0.0996857	0.312507	0.318987			X	X	X	X	X	X
NNAT	4826	0.0996497	0.431526	0.230924	X		X		X
GLRB	2743	0.0996105	0.354694	0.280835	X	X
TMEM74	157753	0.0993893	0.263642	0.376985
L3MBTL3	84456	0.0992981	0.342487	0.289933
ENO3	2027	0.0992851	0.370172	0.268213
MTSS1	9788	0.0992692	0.37072	0.267774
FBLN5	10516	0.0992348	0.321129	0.309018
CDK14	5218	0.099054	0.312829	0.31664
MX1	4599	0.0990415	0.448801	0.22068
ISLR	3671	0.0987634	0.331963	0.297513
FUT1	2523	0.0987498	0.416675	0.236995
PDLIM2	64236	0.098688	0.423747	0.232894
SLC22A23	63027	0.0986768	0.366797	0.269023
TRIM11	81559	0.0986194	0.408016	0.241704					X
RRP12	23223	0.0985295	0.35814	0.275115
SPON2	10417	0.0984211	0.419657	0.234527			X	X	X	X	X
NEXN	91624	0.0983229	0.282688	0.347814
GJC1	10052	0.098298	0.23529	0.417773	X	X
NGLY1	55768	0.0982649	0.33765	0.291026
WNT7A	7476	0.0982012	0.356014	0.275835	X	X	X	X	X	X	X
GLCCI1	113263	0.0980342	0.33013	0.296956
PLD5	200150	0.0979359	0.323299	0.302926									X
TRIM32	22954	0.0979347	0.409122	0.239378			X		X
ZNF250	58500	0.0978723	0.338506	0.28913
KLHL4	56062	0.0978125	0.341389	0.286513
TBRG1	84897	0.0976897	0.290638	0.336122
GRIK1	2897	0.0975352	0.39999	0.243844	X	X								X
MAN2A1	4124	0.0975273	0.332466	0.293345					X
CTSC	1075	0.0974751	0.471976	0.206526
NINL	22981	0.097448	0.37107	0.262613
FAM117A	81558	0.0974118	0.286002	0.340599
GSG1L	146395	0.0974004	0.297323	0.327591
NKAIN3	286183	0.0973882	0.350049	0.278213
TMEM51	55092	0.0973757	0.42539	0.228909
C22orf24	25775	0.0973627	0.201394	0.483444
BHLHE22	27319	0.097284	0.298513	0.325896			X	X	X	X	X
ENPP1	5167	0.0972726	0.308185	0.315631
SEMA4F	10505	0.0972646	0.357261	0.272251	X		X	X	X	X	X
NPR2	4882	0.0972186	0.340839	0.285233
CCDC136	64753	0.0971819	0.209383	0.464134
CAMK2G	818	0.0971533	0.195854	0.496049	X	X
PHTF1	10745	0.097146	0.329617	0.294724
NMU	10874	0.097124	0.435935	0.222795	X	X
THUMPD2	80745	0.0970066	0.357361	0.271453
ST3GAL1	6482	0.0969889	0.270891	0.358036
C11orf80	79703	0.0969316	0.348857	0.277855
TGS1	96764	0.0969109	0.333899	0.29024
SFRP1	6422	0.0968711	0.301003	0.321827	X
MYLK	4638	0.0968486	0.354887	0.2729
DSCAML1	57453	0.0968006	0.36622	0.264323			X	X	X	X	X
GALNT9	50614	0.0967445	0.362594	0.266812
COCH	1690	0.0967422	0.304749	0.317449
HELLS	3070	0.0966928	0.34854	0.277422
BRD1	23774	0.0966757	0.326726	0.295892
GRIN2C	2905	0.0966184	0.362191	0.266761	X	X
LHFPL2	10184	0.0964551	0.347273	0.27775
MAP2K4	6416	0.0963563	0.372696	0.258539
NPM3	10360	0.0962314	0.341799	0.281544
HOMER3	9454	0.0962281	0.353171	0.272469
SLC8A1	6546	0.0959874	0.337574	0.284345										X
JMJD7-PLA2G4B	8681	0.0958698	0.369784	0.259259
ARHGAP26	23092	0.0956594	0.249004	0.384168
DLG2	1740	0.0956197	0.246798	0.387442	X	X	X		X		X
SEMA5A	9037	0.0956035	0.293564	0.325664	X		X	X	X	X	X		X
SLC26A2	1836	0.0954857	0.424605	0.224881
ABCC9	10060	0.0954601	0.358891	0.265986	X	X
SEC14L5	9717	0.0952851	0.354136	0.269064
SCN1A	6323	0.0952322	0.270403	0.352186											X
SPATS2L	26010	0.0952038	0.261813	0.363633
SLC6A7	6534	0.0951544	0.355038	0.268012
ARPP21	10777	0.0951534	0.329849	0.288476
COBL	23242	0.0951337	0.256401	0.371035			X	X	X	X	X
TPPP	11076	0.0951311	0.296901	0.320413
LDLRAP1	26119	0.0951182	0.37457	0.25394
SEMA6C	10500	0.0950842	0.307697	0.309019			X	X	X	X	X
PPP1R16B	26051	0.0949791	0.324667	0.292543
RIMS1	22999	0.0949521	0.269328	0.352551	X	X
KCTD2	23510	0.0949319	0.330312	0.2874
GMEB1	10691	0.0949213	0.328484	0.288968
EPHB3	2049	0.0948989	0.365968	0.259309	X	X	X	X	X	X	X
VIPR1	7433	0.0948988	0.289891	0.327361	X	X
CACHD1	57685	0.0947848	0.231544	0.40936
SFI1	9814	0.0946615	0.379487	0.249446
UGGT2	55757	0.0946508	0.395533	0.2393
PDZRN4	29951	0.0946443	0.41106	0.230245
JARID2	3720	0.0946319	0.338704	0.279395
ZNF423	23090	0.0945117	0.239914	0.39394
KLHL1	57626	0.0944813	0.279807	0.337666			X	X	X		X
TICAM1	148022	0.0943946	0.438675	0.215181
SEH1L	81929	0.0943727	0.352264	0.267903
ITGB8	3696	0.0943572	0.341413	0.276373
FAM20A	54757	0.0942018	0.355954	0.264646
KIAA0753	9851	0.0941737	0.346154	0.272057
DAB1	1600	0.0940905	0.295899	0.317982			X	X	X	X	X		X
ALDH1A1	216	0.0940879	0.319486	0.294498
GNA14	9630	0.0940511	0.399759	0.23527
LEPREL2	10536	0.093926	0.435456	0.215696
ZNF462	58499	0.0939133	0.274528	0.34209
C16orf53	79447	0.0938888	0.362376	0.259092
NPM2	10361	0.0938066	0.425907	0.220251
MCF2L	23263	0.0937883	0.347421	0.269955
MPP7	143098	0.0937434	0.225575	0.415576												X
PDE6B	5158	0.0937231	0.340259	0.275446
PRDM2	7799	0.0936351	0.248834	0.376296
ARNTL2	56938	0.0936144	0.298335	0.31379
LIN7A	8825	0.0935194	0.282967	0.330496	X	X
ANKRD5	63926	0.0933448	0.278213	0.335515
LETM2	137994	0.0932966	0.367005	0.25421
PRKCQ	5588	0.0932616	0.415683	0.224358			X	X	X	X	X
MTUS1	57509	0.0931098	0.290008	0.321059
ZFYVE28	57732	0.093074	0.364215	0.255547
MAGEL2	54551	0.0930702	0.509477	0.182678									X
RANGAP1	5905	0.0930253	0.294367	0.316018
PPM1J	333926	0.0929776	0.258676	0.359437
GSTK1	373156	0.0929618	0.354958	0.261895
MAMDC4	158056	0.0928431	0.380924	0.243731
COG2	22796	0.0926809	0.326316	0.284022
PARP3	10039	0.0926529	0.33499	0.276584
FAM102A	399665	0.0926284	0.288839	0.320692
SLC22A10	387775	0.0926222	0.318002	0.291263
MGAT4C	25834	0.0924233	0.310479	0.29768
ING3	54556	0.0924107	0.361613	0.255551
E2F1	1869	0.0922949	0.371683	0.248316
IGF1	3479	0.0922522	0.384949	0.239648									X
PPP1R3C	5507	0.0922182	0.32149	0.286846
PCK2	5106	0.0922136	0.312027	0.295531	X
MAP1B	4131	0.0920155	0.297521	0.309274			X	X	X	X	X
GDPD3	79153	0.0919682	0.33935	0.271013
C5orf54	63920	0.0919629	0.363415	0.253052
ZNF821	55565	0.091844	0.359308	0.255613
NNT	23530	0.0918374	0.258984	0.354607
ATP6V1C1	528	0.0918185	0.368736	0.249009
CDH11	1009	0.0918087	0.337421	0.27209			X	X	X	X	X
SYT6	148281	0.0918016	0.450473	0.203789
ST18	9705	0.0917943	0.27097	0.338762
CBS	875	0.0917571	0.267746	0.342703
ANP32E	81611	0.0917492	0.352973	0.259933
SSBP3	23648	0.091742	0.331129	0.277058
VIT	5212	0.0916703	0.374433	0.244824
HS2ST1	9653	0.0915712	0.41287	0.221792
FBXO17	115290	0.0914741	0.325985	0.280609
NUDT14	256281	0.0913669	0.366416	0.249353
IGFBP2	3485	0.091321	0.405484	0.225215
ISOC1	51015	0.0913082	0.460124	0.198442
ATP4A	495	0.0912433	0.508159	0.179557
GPLD1	2822	0.0912422	0.340378	0.268061	X
IL1RAPL1	11141	0.0912304	0.301543	0.302545			X	X	X		X		X
SGCA	6442	0.091134	0.395219	0.230591
TXLNB	167838	0.0910938	0.402469	0.226337
DUSP6	1848	0.0910586	0.491453	0.185284
IL13RA1	3597	0.0910381	0.417431	0.218092
BMPER	168667	0.0909283	0.222479	0.408706
LMNB1	4001	0.0908933	0.297281	0.305749
CCDC149	91050	0.0908794	0.311447	0.291797
FGF20	26281	0.0908486	0.337684	0.269035	X		X		X
TPGS2	25941	0.0907397	0.382668	0.237124
TRIM17	51127	0.0906192	0.287026	0.315717
ADARB2	105	0.0906189	0.244972	0.369915												X
ZBTB8A	653121	0.0905501	0.357682	0.253158
VWC2	375567	0.0905058	0.341364	0.26513			X		X
IMPACT	55364	0.0904824	0.437916	0.206621
TMEM130	222865	0.0904588	0.386827	0.233848
CRAMP1L	57585	0.0904485	0.360772	0.250708
NUP107	57122	0.0903503	0.303822	0.297379
SHB	6461	0.0902683	0.336185	0.268508
TCF19	6941	0.0900965	0.302653	0.297689
RBFOX1	54715	0.0900464	0.376385	0.23924									X	X
C21orf88	114041	0.0899867	0.246708	0.36475
PCOLCE	5118	0.0899792	0.412073	0.218357
ST8SIA3	51046	0.0899633	0.37576	0.239417
GRAMD3	65983	0.0898871	0.316845	0.283695
UBE2T	29089	0.0898763	0.400802	0.224241
CNOT6	57472	0.0898238	0.331244	0.271171
KAT6A	7994	0.0897996	0.348737	0.2575
TJP1	7082	0.0896784	0.342956	0.261487	X
NOVA1	4857	0.0896282	0.281412	0.318494	X	X
DHDDS	79947	0.0896249	0.37594	0.238402
EIF5A2	56648	0.0895063	0.374763	0.238834
TMEM164	84187	0.0895026	0.300232	0.298112
CA9	768	0.0894831	0.356485	0.251015
KCNK10	54207	0.0894735	0.315593	0.283509	X	X
CCNYL1	151195	0.0893791	0.35483	0.251893
SYT1	6857	0.0893597	0.362377	0.246593	X	X
FGF9	2254	0.0893381	0.338368	0.264026	X
FAM190A	401145	0.0892789	0.37493	0.238121
GREM2	64388	0.0892572	0.378468	0.235838
STAG1	10274	0.0891756	0.303222	0.294093
PLEKHA7	144100	0.0891291	0.226289	0.393874
PAPD7	11044	0.0890595	0.238073	0.374086
RASL10B	91608	0.0890543	0.324267	0.274633	X
XYLB	9942	0.0890482	0.282019	0.315753
EZH2	2146	0.089037	0.390987	0.227724					X
C14orf132	56967	0.0890086	0.28657	0.310601
CPXM2	119587	0.0889812	0.300852	0.295764
KCNJ6	3763	0.0889572	0.265793	0.334686	X	X
STAC2	342667	0.0889289	0.235084	0.378286
CTGF	1490	0.0889199	0.26438	0.336333
ERBB2IP	55914	0.08885	0.332564	0.267167
SLC17A8	246213	0.0887846	0.376423	0.235864
ABHD3	171586	0.0887204	0.261485	0.339295
RHEBL1	121268	0.0886128	0.329935	0.268577
FLJ42875	440556	0.08859	0.512046	0.173012
SLC35F3	148641	0.0885406	0.284941	0.310733
PHIP	55023	0.0884941	0.362173	0.244342
TGFBR2	7048	0.088483	0.327733	0.269985
TSPAN5	10098	0.0884666	0.280361	0.315545
PTCHD1	139411	0.0884647	0.33323	0.265476									X
SLC22A5	6584	0.08834	0.321673	0.274627
CXorf57	55086	0.0882727	0.385132	0.229201
HSPB3	8988	0.0882191	0.617653	0.142829
LTBP4	8425	0.0882126	0.337391	0.261455	X
POLR1D	51082	0.088212	0.405671	0.217447												X
CARHSP1	23589	0.0882072	0.283809	0.310797
HAPLN1	1404	0.0881972	0.454216	0.194175
CADM3	57863	0.0880718	0.402977	0.218553
NPFF	8620	0.0880525	0.364285	0.241713	X	X
COL24A1	255631	0.088043	0.485376	0.181391
DACH1	1602	0.0880106	0.243652	0.361214
LBH	81606	0.0878799	0.379845	0.231357
PRRG1	5638	0.0878657	0.39847	0.220508
HPCAL1	3241	0.0878356	0.269152	0.326342
RIMS3	9783	0.0878103	0.210248	0.417651	X	X
DGKH	160851	0.0877457	0.206871	0.424156
DAB2	1601	0.0877028	0.268209	0.326995	X		X	X	X		X
GUCY1B3	2983	0.0876428	0.355585	0.246475
PAK6	56924	0.0876086	0.335495	0.261132
PAM	5066	0.0874316	0.325421	0.268672										X
SPA17	53340	0.0874106	0.4184	0.208916
SKI	6497	0.0873397	0.282434	0.30924					X
PPP1R1A	5502	0.0873253	0.353347	0.247138
CLIC5	53405	0.0872889	0.378918	0.230364			X		X		X
ANO4	121601	0.0871977	0.269835	0.323151												X
TBC1D16	125058	0.0871962	0.261904	0.332931
RSAD2	91543	0.0871397	0.480815	0.181233
MORN1	79906	0.0871224	0.365475	0.238381
EPB41L1	2036	0.0870724	0.329019	0.264643	X	X
CYB5A	1528	0.087052	0.38748	0.224662
KCNK12	56660	0.0869183	0.220945	0.393393
DGCR8	54487	0.0868942	0.382784	0.227006
CTPS2	56474	0.0868394	0.256979	0.337924
APOO	79135	0.0867979	0.449375	0.193153
VAT1	10493	0.0867378	0.316058	0.274436
PAX2	5076	0.0867272	0.375669	0.230861			X	X	X	X	X
RPS6KA2	6196	0.0866827	0.288443	0.30052	X	X	X	X	X	X	X
PLEKHA5	54477	0.0866519	0.274896	0.315216
CASP3	836	0.0866461	0.358079	0.241975			X		X
PILRA	29992	0.0866017	0.296556	0.292025
KCNN3	3782	0.0865944	0.244005	0.354888	X	X
PPM1M	132160	0.0865677	0.374714	0.231023
NXPH1	30010	0.0864832	0.347099	0.24916
SYNM	23336	0.0864614	0.264346	0.327077
RAB33B	83452	0.0864497	0.312369	0.276755
CDKL1	8814	0.0864245	0.486601	0.177608
DUSP3	1845	0.0864087	0.308425	0.280161
ST6GAL1	6480	0.0864044	0.315915	0.273505
RXRG	6258	0.0863322	0.278672	0.309798			X		X
PNMA3	29944	0.0863138	0.387214	0.22291
MBP	4155	0.0862534	0.462193	0.186618	X	X	X	X	X	X	X
PIP4K2A	5305	0.0861881	0.347206	0.248233
SLC52A2	79581	0.0861594	0.33786	0.255015
AR	367	0.0861436	0.38945	0.221193	X								X
ISG15	9636	0.0861299	0.416667	0.206711
CACNA1H	8912	0.0860561	0.229061	0.37569			X	X	X	X	X		X
FAM188B	84182	0.0860482	0.305648	0.281527
SOX11	6664	0.0860376	0.473122	0.181851	X		X		X
PTPN2	5771	0.0860264	0.382139	0.225118
REV3L	5980	0.0860016	0.377225	0.227985
SKA2	348235	0.0859093	0.366299	0.234533
GCHFR	2644	0.0858183	0.359843	0.238488	X	X
MYBPC1	4604	0.085759	0.39688	0.216083
HIST3H2A	92815	0.0857096	0.344833	0.248554
DOK5	55816	0.0856423	0.396554	0.215966
EIF4G3	8672	0.0855293	0.32851	0.260355
LOC283174	283174	0.0855259	0.440782	0.194032
SGSM2	9905	0.085503	0.317378	0.269404
MUTYH	4595	0.0854872	0.369117	0.231599
FAM63B	54629	0.085465	0.366044	0.233483
MAGI3	260425	0.0854465	0.228464	0.374004
ZNF217	7764	0.085413	0.283686	0.301082
REV1	51455	0.085375	0.317836	0.268614
GKAP1	80318	0.085364	0.382484	0.223183
LOC151009	151009	0.0853619	0.518656	0.164583
GCNT2	2651	0.0853614	0.269896	0.316275
CTNNA1	1495	0.0852973	0.32661	0.26116			X	X	X	X	X
LRCH3	84859	0.0852969	0.31386	0.271768
DGKZ	8525	0.0852844	0.33721	0.252912
BHLHE40	8553	0.0852397	0.303651	0.280716
CDC42BPG	55561	0.0852361	0.281966	0.302292
NDST3	9348	0.0850988	0.313099	0.271796
PAPOLB	56903	0.0850727	0.363416	0.234092
FGD4	121512	0.0850576	0.337269	0.252195
KCND3	3752	0.0850338	0.374095	0.227305	X	X
TRHDE	29953	0.0850238	0.216019	0.393594	X
PKNOX1	5316	0.0849548	0.341558	0.248727
C1orf150	148823	0.084941	0.272459	0.311757
POGZ	23126	0.084899	0.37336	0.227392
RGS5	8490	0.0848765	0.278653	0.304596
NTF3	4908	0.0848609	0.286175	0.296535	X	X	X	X	X	X	X	X	X
TMEM229B	161145	0.0847809	0.315796	0.268468
SNRK	54861	0.0847602	0.22204	0.381735
DACH2	117154	0.0847396	0.473753	0.178869
SORCS3	22986	0.0846956	0.323107	0.262128	X	X
CNDP2	55748	0.0846782	0.413638	0.204715
EGFL7	51162	0.084664	0.418309	0.202396
P4HA3	283208	0.0845762	0.304618	0.277647
CD38	952	0.0845579	0.353602	0.239133	X	X
CMAS	55907	0.0845554	0.356578	0.23713
PDXK	8566	0.0845327	0.312344	0.27064
B3GAT2	135152	0.0843787	0.270452	0.311992
CABLES1	91768	0.0843624	0.347095	0.243052
EXT1	2131	0.0843198	0.274098	0.307626			X	X	X	X	X		X
MCM3AP-AS1	114044	0.0842583	0.4076	0.206718
SYT13	57586	0.084235	0.235569	0.357581
NCS1	23413	0.0842316	0.348057	0.242005	X	X	X	X	X		X
GRPR	2925	0.0842278	0.296445	0.284127	X	X
FKBP14	55033	0.0841855	0.354134	0.237722
GPR21	2844	0.0841335	0.154347	0.545092
DPCD	25911	0.0841033	0.356365	0.236003
NAV1	89796	0.0840951	0.317114	0.265189					X
C1orf173	127254	0.084076	0.337541	0.249084
NBL1	4681	0.083988	0.474634	0.176953			X	X	X		X
HDAC1	3065	0.0839813	0.296201	0.283528			X		X
ELL3	80237	0.0839412	0.406396	0.20655					X
CLDN3	1365	0.0837792	0.391706	0.213883
RAB36	9609	0.0837478	0.374423	0.223671
SCN9A	6335	0.083731	0.305738	0.273865
ARHGEF40	55701	0.0837132	0.274547	0.304914
RAPGEF3	10411	0.0836558	0.290078	0.288391	X
SDK2	54549	0.0835206	0.342181	0.244083
CCDC109B	55013	0.0835101	0.360777	0.231473
GULP1	51454	0.0835074	0.297854	0.280364
CCDC142	84865	0.0834909	0.359222	0.232422
DLX6	1750	0.0834601	0.337798	0.247071
TMEFF1	8577	0.0834389	0.32685	0.255282
C1orf21	81563	0.0834303	0.218202	0.382354
FOXJ2	55810	0.0833527	0.319338	0.261018
ADAM23	8745	0.0833469	0.387008	0.215362
NPHP1	4867	0.0833428	0.387906	0.214853			X		X		X
RTKN2	219790	0.0833353	0.407861	0.204323
DCLRE1B	64858	0.0832033	0.322803	0.257752
CLCNKB	1188	0.0831704	0.388067	0.21432
KCTD14	65987	0.083138	0.377222	0.220395
ANKS1B	56899	0.0830626	0.509671	0.162973
CA10	56934	0.0829978	0.335126	0.247662
HIST1H3A	8350	0.0829384	0.326162	0.254286
ANGPT1	284	0.0829296	0.326959	0.253639
MXD4	10608	0.0827183	0.401072	0.206243
C9orf116	138162	0.0827077	0.346733	0.238534
LIMD2	80774	0.0826497	0.555987	0.148654
RCAN2	10231	0.082644	0.326277	0.253294
ATP6V1B2	526	0.0826233	0.306799	0.269308
GABRB3	2562	0.0826198	0.369012	0.223895	X	X	X		X		X		X		X
PDLIM3	27295	0.082605	0.252095	0.327674
CEBPB	1051	0.0825251	0.453375	0.182024			X		X
CLIC4	25932	0.0825064	0.350907	0.235123
ELAVL2	1993	0.0824765	0.245763	0.335594
RNASET2	8635	0.08246	0.320155	0.257563
SAMD14	201191	0.0824298	0.251357	0.32794
ALDH1B1	219	0.0823435	0.342389	0.240497
ELP4	26610	0.0823142	0.378231	0.21763
CLK4	57396	0.0823012	0.481224	0.171025
ABCC4	10257	0.0822718	0.323825	0.254062												X
SMPDL3A	10924	0.082214	0.317171	0.259211
WDR76	79968	0.0821958	0.281199	0.292305
HSPB7	27129	0.0821064	0.341568	0.240381
SNN	8303	0.0820999	0.486656	0.168702
FAM47E	100129583	0.0819177	0.329003	0.248988
NRIP1	8204	0.0818539	0.272427	0.300462								X
ZNF611	81856	0.0818488	0.450776	0.181573
INPP5D	3635	0.0817764	0.276556	0.295696
CREB3L2	64764	0.0817737	0.35123	0.232821
SLC22A9	114571	0.0817271	0.454341	0.179881
PMP2	5375	0.0816984	0.299827	0.272485
NRP2	8828	0.0816154	0.163851	0.498107			X	X	X	X	X		X	X
TNK1	8711	0.0815634	0.302352	0.269763
MIS18BP1	55320	0.0815481	0.29106	0.280176
STOX1	219736	0.0814936	0.370292	0.220079
PPM1E	22843	0.0814386	0.234142	0.347818
DENND4C	55667	0.0813903	0.294791	0.276095
SLC40A1	30061	0.0813171	0.325883	0.249528									X
ODF2	4957	0.0813051	0.313688	0.259191
DGKA	1606	0.0809631	0.295666	0.273833
PNLDC1	154197	0.0809091	0.3282	0.246524
HIPK1	204851	0.0808943	0.288315	0.280576	X		X		X
KDM4C	23081	0.0808475	0.307408	0.262997
CTTNBP2	83992	0.0808216	0.329824	0.245045
FREM1	158326	0.0808075	0.392454	0.205903
CPPED1	55313	0.0807731	0.364965	0.221318
GRM8	2918	0.0807648	0.252683	0.319629	X	X							X
DPYSL4	10570	0.0807626	0.299798	0.26939			X	X	X	X	X
CDC6	990	0.0807435	0.470384	0.171654
SLITRK2	84631	0.0807229	0.305072	0.264603			X	X	X	X	X
ZCCHC14	23174	0.0806808	0.301932	0.267215
EPB41L5	57669	0.0805266	0.44994	0.178972
TIAM2	26230	0.0805204	0.251011	0.320784												X
SUV39H2	79723	0.0804539	0.258878	0.310779
IGSF1	3547	0.0804116	0.283064	0.284076
CCDC134	79879	0.0803799	0.320849	0.250523
RBM38	55544	0.0803797	0.291071	0.276152
RMI2	116028	0.0803602	0.44428	0.180877
PRDM10	56980	0.0803485	0.398812	0.20147
C20orf26	26074	0.0803453	0.25433	0.31591
DNM1	1759	0.0803115	0.286303	0.280512
INF2	64423	0.0802856	0.445694	0.180136
BCAS1	8537	0.080264	0.349158	0.229879
C4orf22	255119	0.0802551	0.271926	0.295135
CHRNA2	1135	0.0802464	0.185811	0.431872	X	X
TMEM54	113452	0.0802335	0.399017	0.201078
TSPAN14	81619	0.0801579	0.33664	0.238112
MYOM2	9172	0.0800562	0.260795	0.30697
TNIK	23043	0.0800262	0.346059	0.23125			X	X	X		X
FHIT	2272	0.0799719	0.415536	0.192455												X
GAB2	9846	0.079952	0.323484	0.247159
D4S234E	27065	0.0799202	0.222108	0.359825
ABRACL	58527	0.0798846	0.604597	0.132129
PPP1R1C	151242	0.0798667	0.291154	0.274311
TMSB10	9168	0.0796998	0.395241	0.201648
PTHLH	5744	0.0795935	0.288843	0.275559	X
CCDC6	8030	0.0795559	0.308487	0.25789
CNNM4	26504	0.0795427	0.361457	0.220061
CTNND2	1501	0.0794546	0.356961	0.222586	X	X
NEK6	10783	0.0794128	0.349634	0.227131
TMEFF2	23671	0.0794021	0.294862	0.269286
LYPD6B	130576	0.0793843	0.21261	0.37338
SERINC5	256987	0.079367	0.302064	0.262749
GRM3	2913	0.0792617	0.26401	0.300222	X	X						X
WIPF1	7456	0.0792244	0.326086	0.242956
FBXO34	55030	0.0792093	0.273882	0.28921
ABCA5	23461	0.0791779	0.354426	0.223397
GAB1	2549	0.0790975	0.30717	0.257504
ANKS6	203286	0.0790924	0.294321	0.268728
TRO	7216	0.0790918	0.275126	0.287475
SHMT2	6472	0.0790177	0.310249	0.254691
SV2B	9899	0.0790071	0.266123	0.296882	X	X
FUT2	2524	0.0789646	0.341157	0.231462
HPRT1	3251	0.0789476	0.28594	0.276098			X	X	X		X
WDR66	144406	0.0789339	0.331462	0.238139
AMPD3	272	0.078889	0.245767	0.320991
C10orf107	219621	0.0788739	0.377484	0.208946
ABCC12	94160	0.078788	0.416946	0.188965
DDX46	9879	0.0787316	0.323343	0.243493
MID1IP1	58526	0.0787199	0.218574	0.360152
PURB	5814	0.0787091	0.320882	0.24529
KAL1	3730	0.0786917	0.281265	0.279777
DNAJC6	9829	0.0786576	0.276272	0.28471
PINK1	65018	0.0786332	0.367018	0.214249	X	X
CDH10	1008	0.0785844	0.241202	0.325803									X
ACSF2	80221	0.0785709	0.342186	0.229615
ZNF136	7695	0.078565	0.294814	0.26649
TPPP3	51673	0.0784661	0.283448	0.276827
LAMB1	3912	0.078412	0.350104	0.223968			X	X	X	X	X		X
ZNF394	84124	0.0784058	0.348303	0.225108
MME	4311	0.0783366	0.207337	0.377823
MRAS	22808	0.0782964	0.294856	0.265541
ITPR2	3709	0.0782301	0.260844	0.299911	X
SFXN3	81855	0.078224	0.295125	0.265054
SLC9A9	285195	0.0781858	0.289157	0.270392									X
CCDC101	112869	0.0781811	0.317453	0.246276
LACC1	144811	0.0781287	0.323007	0.241879
EFNA5	1946	0.0781266	0.165525	0.471991	X		X	X	X	X	X
COL8A2	1296	0.0781223	0.435674	0.179314
CRABP1	1381	0.0781131	0.28052	0.278458
HNRNPH1	3187	0.0781095	0.324484	0.240719
MCMBP	79892	0.0780406	0.275293	0.283482
ATF7IP2	80063	0.0780173	0.352745	0.221172
JPH3	57338	0.0779996	0.316507	0.246439	X	X
ZNF157	7712	0.0779987	0.259971	0.300029
IGDCC3	9543	0.0779844	0.351524	0.221847
C2orf40	84417	0.0779351	0.259737	0.300054
FERMT1	55612	0.0779212	0.323144	0.241135
PI4KA	5297	0.0777288	0.175769	0.442221
SETD6	79918	0.0777138	0.398043	0.19524
ASB2	51676	0.0777056	0.392697	0.197877
SPATS2	65244	0.0776818	0.243245	0.319356
SYNJ1	8867	0.0776648	0.279038	0.278331	X	X			X
CEP120	153241	0.0776574	0.289654	0.268104
HEYL	26508	0.0776479	0.30313	0.256154			X		X
FAM155B	27112	0.0776352	0.251333	0.308893
SEMA3E	9723	0.0776104	0.244467	0.317467			X	X	X	X	X
KIAA0513	9764	0.0775699	0.255984	0.303026
FGFR1OP2	26127	0.0775273	0.308033	0.251685
KMO	8564	0.0773387	0.429686	0.179989
GUCY1A2	2977	0.0773281	0.261937	0.295216
EMID1	129080	0.077203	0.325506	0.237179
PPIP5K1	9677	0.0771924	0.244172	0.316139
INSM1	3642	0.0771285	0.432137	0.178482			X		X		X
GAS2	2620	0.077126	0.485469	0.158869
SHPRH	257218	0.0771249	0.304852	0.252991
SMAP2	64744	0.0770645	0.218874	0.352096
LHFPL3	375612	0.0770004	0.321058	0.239833
SYBU	55638	0.0769923	0.287126	0.268148	X
CHRNB3	1142	0.0769792	0.228714	0.336574	X	X
NT5DC3	51559	0.0769645	0.241324	0.318926
DOCK10	55619	0.0769575	0.239716	0.321036
DOCK4	9732	0.0768891	0.205823	0.373569									X
C1orf74	148304	0.0768818	0.297573	0.258363
ZMAT3	64393	0.0768052	0.247545	0.310268
LMO1	4004	0.0767804	0.388019	0.197878
RBL1	5933	0.0767533	0.286032	0.268338
EEF2K	29904	0.0767111	0.263123	0.29154
RXRA	6256	0.0766425	0.362036	0.211699
TPBG	7162	0.0765905	0.412194	0.185812
MIR137HG	400765	0.076583	0.382313	0.200315
PISD	23761	0.0765724	0.280985	0.272514
PYDC1	260434	0.076551	0.315966	0.242276
CHI3L1	1116	0.0765008	0.37457	0.204236								X
DNAH6	1768	0.0763647	0.368797	0.207065
CXorf59	286464	0.0762663	0.171077	0.445801
PLS3	5358	0.0762441	0.238383	0.319838
NRN1	51299	0.0762323	0.292643	0.260496			X	X	X	X	X
HDAC9	9734	0.0762206	0.275061	0.277105
EPC1	80314	0.0761409	0.324516	0.234629
IP6K2	51447	0.0760824	0.360191	0.211228
EPHA3	2042	0.0760213	0.321359	0.236562			X	X	X	X	X
FANCA	2175	0.0760131	0.37011	0.20538
CDC7	8317	0.075977	0.364333	0.208537
CPNE9	151835	0.0759595	0.176834	0.429553
SLC9A3	6550	0.0759235	0.33004	0.230043
ADCY1	107	0.075919	0.212783	0.35679	X	X	X	X	X	X	X
NXPH4	11247	0.0759092	0.293044	0.259037
PHYHIP	9796	0.0758578	0.270502	0.280433
KIF3C	3797	0.0758393	0.317201	0.239089
JAG1	182	0.0757492	0.27623	0.274225			X		X
ZDHHC2	51201	0.0757144	0.319891	0.236688
NHS	4810	0.0755682	0.22485	0.336083
CACNB4	785	0.0755652	0.25416	0.297313	X	X	X	X	X	X	X
SALL1	6299	0.0754656	0.309452	0.243869	X		X		X
WSB2	55884	0.0754158	0.251402	0.299981
MFSD12	126321	0.0753909	0.344386	0.218914
HCFC2	29915	0.0753494	0.266768	0.282453
CRIM1	51232	0.075288	0.309398	0.243337
KIF21A	55605	0.07528	0.270363	0.27844
EDIL3	10085	0.0752651	0.365242	0.206069
SPATA5L1	79029	0.0752484	0.298511	0.252079
MAP3K9	4293	0.0751611	0.397273	0.189193
LYN	4067	0.0750377	0.381786	0.196544	X		X	X	X		X
KRT19	3880	0.0750027	0.369356	0.203063
FAM171B	165215	0.0749794	0.313706	0.239011
CADPS	8618	0.0749143	0.284968	0.262887	X	X
TMEM65	157378	0.0748474	0.291553	0.25672
PYGO1	26108	0.0748079	0.229513	0.325942
EFHD1	80303	0.0747704	0.281899	0.265238			X	X	X		X
RDH12	145226	0.0747474	0.279812	0.267135
GDNF	2668	0.0747363	0.375187	0.199197	X	X	X	X	X	X	X
FBXL6	26233	0.0747096	0.328805	0.227216
GNA11	2767	0.074642	0.269142	0.277333
CD2AP	23607	0.0746296	0.233719	0.319314
WNT2B	7482	0.0745825	0.26255	0.28407	X		X		X
TOMM34	10953	0.0745269	0.33881	0.219967
AVIL	10677	0.0744792	0.325515	0.228804			X	X	X		X
QSOX2	169714	0.0744242	0.256994	0.289594
C12orf39	80763	0.0743884	0.301381	0.246825
ZNF273	10793	0.074377	0.262534	0.283304
ABCD2	225	0.0743655	0.275532	0.269898
NGFR	4804	0.0743537	0.319811	0.232493	X	X	X	X	X	X	X			X
SIRPA	140885	0.0743515	0.28215	0.263518
FBN1	2200	0.0742397	0.336039	0.220925
ADM	133	0.0742262	0.339267	0.218784	X		X	X	X		X		X
MBNL3	55796	0.0742095	0.315862	0.234943
KCND1	3750	0.074189	0.232012	0.319764	X	X
TMEM66	51669	0.0741368	0.26091	0.284147
FZD3	7976	0.074128	0.22819	0.324852			X	X	X	X	X
SUMO2	6613	0.0740805	0.274651	0.269726
MYO5A	4644	0.0740562	0.228182	0.324549	X	X
FGGY	55277	0.0740524	0.236853	0.312652
GPR116	221395	0.0740439	0.309337	0.239363
TTF2	8458	0.0740304	0.417478	0.177328
BAALC	79870	0.0739546	0.313718	0.235736
C1orf198	84886	0.0739486	0.290597	0.254471
MERTK	10461	0.0739254	0.299709	0.246658	X
ENTPD3	956	0.0739118	0.219966	0.336015
ELK3	2004	0.0738732	0.275843	0.267809
ZNF677	342926	0.0738491	0.325649	0.226775
CNKSR3	154043	0.0738063	0.227727	0.3241
H3F3B	3021	0.0737967	0.313356	0.235504
PADI2	11240	0.073782	0.309687	0.238247
ARHGAP18	93663	0.0737806	0.227369	0.324498
MMP16	4325	0.0737782	0.206088	0.357993
CAPN7	23473	0.0737743	0.318098	0.231923
AMT	275	0.0737538	0.343885	0.214472
PER3	8863	0.0737453	0.348494	0.211612
CCDC120	90060	0.0737003	0.37306	0.197556
DOCK1	1793	0.0736856	0.238032	0.309562			X	X	X	X	X					X
SIL1	64374	0.0736431	0.416718	0.176722
SYN1	6853	0.0736029	0.246249	0.298896	X	X
SYT4	6860	0.0735602	0.242313	0.303575	X	X
CCDC113	29070	0.073486	0.348948	0.210593
HRK	8739	0.0734695	0.590827	0.12435
ZNF600	162966	0.0734684	0.245882	0.298795
NRXN1	9378	0.0734568	0.267256	0.274855	X	X	X	X	X	X	X	X	X
EZR	7430	0.0733878	0.323877	0.226592			X	X	X	X	X
RBM4B	83759	0.0733548	0.319462	0.22962
ARHGEF10	9639	0.0733451	0.295859	0.247905
OPRK1	4986	0.0733249	0.212933	0.344357	X	X								X
PLD1	5337	0.0732929	0.348096	0.210554
SEC16B	89866	0.0731633	0.340084	0.215133
RANBP10	57610	0.0731167	0.357695	0.204411
CCDC129	223075	0.0730771	0.157215	0.464822
FBXO27	126433	0.0730525	0.296607	0.246294
VGF	7425	0.0730354	0.379145	0.192632	X	X
PPL	5493	0.0730321	0.268512	0.271988
GLIS3	169792	0.0730174	0.346103	0.21097
ACPL2	92370	0.0729769	0.313005	0.233149
SCFD2	152579	0.0728847	0.334927	0.217614
CHD3	1107	0.0728075	0.264222	0.275554
RAP1GAP	5909	0.072799	0.183169	0.397441
SPSB3	90864	0.0727971	0.296642	0.245403
WDR13	64743	0.0727602	0.267268	0.272237
ADAM12	8038	0.072724	0.186124	0.390729
ZBED5	58486	0.0727182	0.336586	0.216047
CRYM	1428	0.0726684	0.25386	0.286255
INPP5F	22876	0.0726218	0.261905	0.277283
LPAR1	1902	0.0726147	0.279591	0.259718			X	X	X		X
PAN3	255967	0.0726	0.24949	0.290994
LGALSL	29094	0.0725998	0.370056	0.196186
CCDC92	80212	0.0725867	0.323867	0.224125
SIDT1	54847	0.0725727	0.284722	0.25489
FARP2	9855	0.0725312	0.280804	0.258299			X	X	X	X	X		X
DOCK3	1795	0.072495	0.209983	0.345242
NOS1	4842	0.0724761	0.155195	0.466999	X	X						X		X
NAT8L	339983	0.0724601	0.33956	0.213394	X	X
NDRG1	10397	0.0724127	0.212985	0.33999
KCTD8	386617	0.0723448	0.321155	0.225264
FAM123C	205147	0.0722767	0.377234	0.191596
DACT3	147906	0.0722303	0.451541	0.159964
RAB22A	57403	0.07212	0.286706	0.251547
NEK7	140609	0.0721089	0.288402	0.250029
NHLH2	4808	0.0720967	0.170282	0.423396
SKIL	6498	0.0720777	0.311502	0.231387			X	X	X	X	X
EGR4	1961	0.0720156	0.346211	0.208011
TYRO3	7301	0.0719709	0.254262	0.283058
TIMP3	7078	0.0718514	0.304503	0.235963
CD83	9308	0.0717798	0.275983	0.260088
ARSG	22901	0.0717476	0.258921	0.277102
IL13RA2	3598	0.0716582	0.334178	0.214431
XYLT1	64131	0.0715828	0.309939	0.230958			X	X	X	X	X					X
PRSS3	5646	0.0715638	0.305185	0.234493
PSIP1	11168	0.0715543	0.307488	0.232706
CACNA1C	775	0.0715208	0.330812	0.216198	X	X	X	X	X	X	X		X
ADCY7	113	0.071479	0.385411	0.185462	X	X						X
DYNLT3	6990	0.0714528	0.324684	0.220068
SETD2	29072	0.071451	0.272267	0.26243
NEURL	9148	0.0714485	0.262931	0.271739
DNAH2	146754	0.0713468	0.29475	0.242059
PLCG2	5336	0.0713246	0.279396	0.255282
EFNA3	1944	0.0712681	0.205912	0.346109	X		X	X	X	X	X
ADCK3	56997	0.0711963	0.275202	0.258705
TP53I11	9537	0.0711764	0.237366	0.299859
CCNY	219771	0.0711691	0.291447	0.244193
ACOT13	55856	0.0711657	0.442572	0.1608
LIN9	286826	0.0711515	0.315524	0.225503
MTNR1A	4543	0.0711484	0.287579	0.247405
NPY2R	4887	0.0711013	0.322577	0.220417	X	X
C1orf38	9473	0.0710986	0.381659	0.186288
TUBA4A	7277	0.0710627	0.321269	0.221194
GPR6	2830	0.0710444	0.464908	0.152814
CACNG4	27092	0.0710048	0.23474	0.302482	X	X
TNNT2	7139	0.0709991	0.3415	0.207904
TIFA	92610	0.0709687	0.273228	0.259741
EIF3L	51386	0.0709131	0.28912	0.245272
ASGR1	432	0.0708964	0.316346	0.22411
CRYZ	1429	0.0708691	0.37392	0.18953
ZSCAN12	9753	0.0708607	0.336941	0.210306
ATF1	466	0.0708501	0.299759	0.236357			X	X	X		X
PPP1R14C	81706	0.0708461	0.240282	0.294846
PPT2	9374	0.0708421	0.336035	0.210818
ELK1	2002	0.0708412	0.257046	0.275597
PRDM16	63976	0.0708299	0.400033	0.17706
FBXO5	26271	0.0708061	0.241008	0.293791
WDR47	22911	0.0707604	0.317221	0.223063
RSBN1	54665	0.0707396	0.236468	0.299151
ATP10A	57194	0.0707379	0.259492	0.272601									X
ARHGAP1	392	0.0707165	0.288411	0.245193
GFPT2	9945	0.070576	0.243499	0.289841
GFRA3	2676	0.0705609	0.353169	0.199793			X	X	X	X	X
LAMA1	284217	0.0705501	0.224609	0.314102			X	X	X	X	X	X
PPP1R35	221908	0.070431	0.389879	0.180648
ADAMTS10	81794	0.0703423	0.22618	0.311002
BSN	8927	0.0702419	0.320561	0.219122	X	X
MEF2A	4205	0.0702318	0.313669	0.223904			X	X	X		X
ATP7B	540	0.0702279	0.269389	0.260693
FANK1	92565	0.0701965	0.39246	0.178863
WDR78	79819	0.070194	0.409125	0.171571
CNR1	1268	0.0701892	0.207076	0.338953	X	X	X	X	X	X	X	X		X		X
TMEM100	55273	0.0701798	0.292511	0.239922
ZNF544	27300	0.0701784	0.349751	0.200652
ZC3HAV1L	92092	0.0701766	0.495019	0.141765
KCNAB1	7881	0.0701542	0.211767	0.33128	X	X
ASAP3	55616	0.0700644	0.323812	0.216374
TNS1	7145	0.0700491	0.33381	0.209847
NCAN	1463	0.0700342	0.312713	0.223957	X	X	X	X	X	X	X
NME5	8382	0.0700035	0.399051	0.175425
SPR	6697	0.0700004	0.45933	0.152397			X		X		X
PCYT1B	9468	0.069983	0.314006	0.222872
TMOD2	29767	0.0699787	0.247449	0.2828	X	X
BATF3	55509	0.0699773	0.461216	0.151724
EPHA10	284656	0.0699119	0.436416	0.160196
PHKG1	5260	0.069905	0.223574	0.31267
NOG	9241	0.0699004	0.198481	0.352176			X	X	X	X	X
SOX6	55553	0.069883	0.275745	0.253434
SEZ6	124925	0.0698197	0.26106	0.267447	X	X	X	X	X		X
CCL28	56477	0.0697656	0.398396	0.175116
CAMKK1	84254	0.06965	0.24471	0.284623	X	X
TRIM7	81786	0.0696327	0.3531	0.197204
PAK1	5058	0.0696306	0.196921	0.353597			X	X	X	X	X
CLCNKA	1187	0.0696202	0.361335	0.192675
SRRM3	222183	0.069537	0.336918	0.206391
[truncated: 14,948 more rows]
